# Supplementary material for: Analysis of transcripts differentially expressed between fruited and deflowered ‘Gala’ adult trees: a contribution to biennial bearing understanding in apple
Source: BMC Plant Biol. 2016 Feb 29;16:55. doi: 10.1186/s12870-016-0739-y (PMC4770685; doi:10.1186/s12870-016-0739-y)
Supplement: Additional file 2: Table S1. — List of genes and primers used for real-time quantitative PCR analyses. Table S2. Genomic position of the genetic markers of the ‘Starkrimson’ x ‘Granny Smith’ apple genetic map [35]. Table S3. Genomic position of the QTL related to biennial bearing using the ‘Starkrimson’ x ‘Granny Smith’ apple genetic map [25, 35]. Table S4. Significance of the effect estimated by ANOVA for each apple gene studied by qRT‐PCR. Table S5. Significance of the difference of relative expression between apple trees inhibiting flowering (‘ON’) and trees initiating flowering (‘OFF’) for each studied gene and at each date. Table S6. Number of genes, mean and standard error per group of genes with a differential expression at least one time of the three sampled dates. Table S7. Gene ontology (GO) categorization of genes differentially expressed in apical buds of apple trees inhibiting flowering (‘ON’) or initiating flowering (‘OFF’) at day 131 (A), 151 (B) and 222 (C). Table S8. List of apple genes showing significant differential expression at day 131 (A), 151 (B) and 222 (C). Table S9. Genomic position of the genes expressed differentially in apple trees inhibiting flowering (‘ON’) and trees initiating flowering (‘OFF’) on the ‘Golden Delicious’ genome. Table S10. List of genes showing significant differential expression between apple trees inhibiting flowering (‘ON’) and trees initiating flowering (‘OFF’) at least one of the three dates of the experiment and located within QTL intervals for traits related to biennial bearing using the ‘Starkrimson’ x ‘Granny Smith’ genetic map [25, 35]. (XLS 1000 kb) [file 12870_2016_739_MOESM2_ESM.xls]

## Sheet: Table_S1
Additional file 2: Table S1. List of genes and primers used for real-time quantitative PCR analyses.
For each gene, the table displays the name of the gene in apple, the gene prediction number in the apple genome browser, the gene position in Mb on the apple physical map (Chr, Chromosome), the forward (F) and reverse (R) primer sequences and their melting temperature (Tm). When primers were designed in previous studies, the reference is cited in the table.
	Primer name	Malus gene prediction #	chr	Position	Primer sequence 5' ® 3'		Tm (°C)	Reference
	MdFT1	MDP0000132050	12	31.575	F	CTAGAGCTGATATTGGTGGA	60°C	Kotoda et al., 2010
					R	CCAATTGGCGAAACACCACC	60°C
	MdFT2	MDP0000128821	4	22.898	F	CCAAGTGACCCCAACCTAAA	59.8°C
					R	GCGAAACAGCACAAAAACAA	59.9°C
	MdTFL1	MDP0000255437	12	1.917	F	TCTTTACTTTGGTGATGACC	60°C	Kotoda et al., 2010
					R	TTCGGCATCTCATAACTCACCA	60°C
	MdSOC1-like	MDP0000144597	1	25.034	F	GTGCGAAGCCGTGGATGGAG	63.0°C	Hättasch et al., 2008
					R	CAACAGCGCGCACCATTTGGC	63.0°C
	AFL1	MDP0000492089	6		F	GAGGAGAGCGTTCAAGGAGA	59.7°C
					R	GAGACGGGGATGAGAATTGA	60.0°C
	AFL2	MDP0000186703	14	20.091	F	AGGAGAGCGTTCAAGGAGAG	58.8°C
					R	CTAGAGGCAGTGGCGTTGTT	60.5°C
	MdAP1a	MDP0000013331	16	2.317	F	AAGAACTGGGCTGCTGAAGA	60.1°C
					R	TCTTTCATAGCGTTCGAGGA	58.6°C
	MdAP1b	MDP0000269921	13	3.705	F	AAGGCGATACAGGAGCAAAA	59.8°C
					R	CTGTGGAAGCAGGTCAAGGT	60.3°C
	HistoneH3	MDP0000121016	11	27.219	F	ATGGCCCGTACCAAGCAA	59.3°C
					R	CGGATTTCACGAAGAGCAAC	61.1°C
	β-ACTIN	MDP0000752428	4	12.336	F	ATTGGAGCAGAGCGTTTCC	58.8°C
					R	GGTCGAACCACCACTAAGAAC	59.8°C
	Elongation factor-1α	MDP0000304140	11	10.824	F-3'	TCTGAAGCGTGGTTTTGTTG	59.9°C
					R-3'	ATCGCCTGTCAATCTTGGTC	60.1°C
					F-5'	CTGGGAAGTCAACCACCACT	60.0°C
					R-5'	TAATACCACGCTCACGCTCA	60.4°C

## Sheet: Table_S2
Additional file 2: Table S2. Genomic position of the genetic markers of the 'Starkrimson' x 'Granny Smith' apple genetic map [35].
For each marker the table displays the marker name, the chromosome and the position in bp on the 'Golden Delicious' apple genome, the method used to found the marker position on the apple genome (BLAST, GDR database or information from publications), the marker type (SNP or SSR), the closest apple gene prediction of the apple genome, the sequence type (amplicon or primer) and the sequence used fo…
Marker_name	chr	Position_bp	Source	Maker Type	Closest_MDP	Sequence_type	Sequence
CH03g12z	chr1	1789509	BLAST	SSR	MDP0000190096	Amplicon	AATTGCTGGCAACCATGAAGGACATCGACTTCAGCGCTGAAAAAGGTCAGTTTTCGTCTCTCTCTCTCTCTCTCTCTCTCTCTCTCTCTCTCCTCCGTCAATACTCGATTTAATATTTGTTATTTTTGACAGAGCTTGCCAAGGATTTTCTTTCCAACTTTCCCGATTCGAATGGCGAACCCAAATACATGCGCATCCTTGTGAGTATCCCTCTTCTTCTTTACCACATTTTCTTGTAAGCTTTGATAGTACTGTCTGAAAACCCTAATT
Hi02c07	chr1	9928622	BLAST	SSR	MDP0000298778	Amplicon	CGAACGGAAGAGCTACGGGGATCCAAATGAAAAGAGAGAGAGAGAGAGAGAGAGAGAGAGAGAGAGAGAGAGAGAGAGAGAGAGAGAGAGATTGACTGGAATTTGGGGGTTTGATCTTCTCAGCCGTGTACTCCTTTCAATCGGGATGCTTAGAGAGAGAGAATTAGCGAGAGGATTTGCGGAGCGCGAGAGAGTTGTTTAGAGAGAGAAAGCTAGAGAGAGAGAGAGAGAGGGACAAAGACAAACTTCACATCGCTGAAGGAGAAATAATTCATTTTCAAAAATTATGAGCGACGCCTCACGCGCTTCTTTGGCTCGTGGCCGCGGTCTCTCCTTTGATGTGACTGAATAATNTGTAACCGATTGATATGTATGACAAGTTGCAGCAGCTTCAGCGGT…
NZSNP187650	chr1	13315520	Bushakra, 2012	SNP	MDP0000232736	MDP	MDP0000232736
GDSNP01321	chr1	14029500	GDR	SNP	MDP0000312874	GDR	MDP0000312874
MdGA20ox1a	chr1	24897671	Guitton et al. 2012	SNP	MDP0000248981	MDP	MDP0000248981
MdSOC1_like	chr1	25034617	Guitton et al. 2012	SNP	MDP0000144597	MDP	MDP0000144597
MdBFTa	chr1	25417018	Guitton et al. 2012	SNP	MDP0000867916	MDP	MDP0000867916
MdGA3ox_like_b	chr1	28963756	Guitton et al. 2012	SNP	MDP0000155229	MDP	MDP0000155229
CH05g08	chr1	29188943	BLAST	SSR	MDP0000420453	Amplicon	AATTTGGTAAAAGGATGAGCTGCATAGGTGCTCACCTACTGCCACTAACGAAGAAGTCTTTCCGCTTTTTTGAGAAAGCAATAGCTCCAATACCTCCCATGTGACCTATGCCAAGACCAAGGCAACATTTGCTTTCTGAATCCCACAACCGAACCTACAGATAATGGAGTTAGAAATCCGAACAAATCACTTATTAACACAGAGAGAGAAGAGGGAGAGAGAGAGAGAGAGAGAGAGAGAGAGAGAGAGAGAAGAGTCACAGGGGAGGGGTGAGAATGAGGTGAAGGGAAGTGTTTTTCACAAGGCTGGCCTGTCTAATAGAGTTATTGCAATCTATATGACTACCCTATGAGAAGAACAGAAACAGAAACTTACAGTGTTGTCTTTGCTCCCAGTCAC…
CH02f06	chr2	2753851	BLAST	SSR	MDP0000791726	Amplicon	AATTCTTCCATCTTAGCCTACAGCTCTTTCCTCCCCTCTTCAGACCTGCATATGCATGCATGTTTTATGTTTAGGGTTTGTGTGTGTGTGTGTGTGTGAGAGAGAGAGAGAGAGAGAGAGAGAGAGAGAGAGAGAGAGTACGATGAATAACTAACTAATGAACCTGATCGCTTGGAAACAGTTGCCCAGTTGCCTTCACCATGAGTTTCCACATATTGTCGGAGAATCAAGTCCTCCTCTGGCTTCCACAAGTTCTTCTTCGGCTGTGCATTTCCTGCTTTCACNACTGATGATGATCTTTTGTGTCCGGTCCATCACCATGACGAAAAGACNGACAATNAGTTACTAACCNAGGTAACTGGACCCGGGATCNGAATAATTT
NH033b	chr2	15628728	GDR	SSR	MDP0000197805	GDR	MDP0000197805
MdGA20ox1b	chr2	21725795	Guitton et al. 2012	SNP	MDP0000136940	MDP	MDP0000136940
MdLHP1a	chr2	27276798	Guitton et al. 2012	SNP	MDP0000240165	MDP	MDP0000240165
CH03d01	chr2	32975710	BLAST	SSR	MDP0000796776	Amplicon	AATTCACCCGTTCACGTGAGCCTCACGTGANTTCGGGTCCCGCACCACAAATCCAACTCCTCTTCTCTGNCATGCTCTCGAAGGCTCTCTCTCTCTCTCTCTCTCTCTCTCTCTCTCTCTCTCTAGCTCTGAGAGGCTGTGCTTCTGACTCTCACTCTCTCTCTGTCTCTCTCTTCAGCTCTGTGCGTGTTGGAAGGTNTGATTGGATGCNGANAGTGTGANGTTTCTTGGCGATGTGTGGACCAAACTGTGTGNGTCTATCTGAATT
CH03e03	chr3	1128886	BLAST	SSR	MDP0000151511	Amplicon	AATTAGGACACACAGGCATTTCTTGCTCTTCTGCACCACTACTTTAATCCCACTGCNACANTCTATGGTTGGACTTTTGGCATCGCCGCCGACGTACGGAAGGCAGGGGGCAAGCCCTACTAGTTGGTCTGCACATTCTGCCTTATCTTGGTCTATGTTGCAGCTGCCAANACCAACTATAAATATCAACACCAAGGTGCATGANAGTACCTGCACACTCACATTCTTTGAGTTATTCATTGTNGTGCANATAGAGAGAGAGAGAGAGAGAGAGAGAGAGAGAGAGGGAGGGTGGGANAGAANAAATGGGGCGCTATTTGTGGGTTTTGTGCTTTTTCTTGGCTGCCCTTTTGGTTTNTATNCAATT
CH03g07	chr3	6369947	GDR	SSR	MDP0000093883	GDR	MDP0000093883
Hi03d06	chr3	9066890	BLAST	SSR	MDP0000276218	Amplicon	CGATTTCGTTGAGTATTTAAGAAGTTATGAATGTTTAAAATTTACCCAGTTTCCGGCGAGTTTTCCAATTTTCCCGTCCATCAGTCACCTTTCAGGCTATTTTCCGGCTATCTACCGGCAACCATTGGGCTTCCAAATAGGTATAATCTTGTTCTACACTTTCCTATCTTCATTTTGATATATTATGGGTCAAATTTGGTTAAGAAACGATAGAGTTACAAAGTTTTGAAAATTGCCCAAACTTTCAGCCAAGAGCTCCGGGACACTTAACGGAGTTTTTAACGGAATGACCAAAATAATAGATGGTGGACAATCTCAGAGACCATTTCTATTGATTTTCAATCTCAGGGACCAAAGTAATGTGTTTTGCAAATCTCATGGATCATTTCGGCTAAAAAG…
MdVRN1a	chr3	18460713	Guitton et al. 2012	SNP	MDP0000238744	MDP	MDP0000238744
CH05a12	chr3	27207828	BLAST	SSR	MDP0000243587	Primer	TGTGGGTTTGGTGATGTGTC GTTTCAATGGTGTGCTTCATACCC
Hi07e08y	chr3	31060412	BLAST	SSR	MDP0000564861	Amplicon	ATCGTTCGTGATACCTCAATATTCGTGCTAGGGAGTTGTAGCGCATACCTCAGGTGAGTGGGTCTTTTTCCTTTTTATAGTACACACACACACACACACACACACACACACACATATACCTTGCAGTTTTCCAGAANTTTTTTAAATTGNNNATGCATAACATGCCATGATTTAAATGTGTTATATATATTGCATTATGATGAGATTTGTGGTTATGTCAAATAATCCTATGGAGGCAAGTAGTTACTTTCTAAATATTGCATTGTTACAATTGTGATTGTATTGTGCGATACTGAGAAGACTTAGGTAAGT
CH03g12y	chr3	3.31478e+07	BLAST	SSR	MDP0000296268	Amplicon	AATTGCTGGCAACCATGAAGGACATCGACTTCAGCGCTGAAAAAGGTCAGTTTTCGTCTCTCTCTCTCTCTCTCTCTCTCTCTCTCTCTCTCCTCCGTCAATACTCGATTTAATATTTGTTATTTTTGACAGAGCTTGCCAAGGATTTTCTTTCCAACTTTCCCGATTCGAATGGCGAACCCAAATACATGCGCATCCTTGTGAGTATCCCTCTTCTTCTTTACCACATTTTCTTGTAAGCTTTGATAGTACTGTCTGAAAACCCTAATT
MdSVPa	chr4	414903	Guitton et al. 2012	SNP	MDP0000209705	MDP	MDP0000209705
CH01d03y	chr4	5285641	BLAST	SSR	MDP0000262667	Amplicon	AATTGAGCACGATTGCATGGACCNCTCCCATCTCCTCCACTTGGCAATGACTCCTCAGCCCCTACGCTGTCTCATTTATTAANTTCACATGCNCANACCACCTCTCTCTCTCTCTCTCTCTCTCTCTCTCTCTCTCTCTCTCTGCCATTCTTTCTTTCATCTGTATGANTACTTCACATTGGCGGTAAGGTTTTAACGGCCTCCAATGATTATGTATAAGGATATANAAGTAAAAAAATGATCCGATTTGTTTANTAATT
CH02h11a	chr4	8244360	BLAST	SSR	MDP0000249083	Amplicon	AATTAATAAGTGAAGCAAGAAATGCCGATCAGATAAAGACTTTGGTGAAAATGTGAGTGAGAGTGAACGTGGCATGCTTATCATTTGTGGAAAATAGTTTCAGAGTTGAGAGAGAGAGAGAGAGAGAGAGAGAGAGGTAGCGAGTCTAAAGCAAGAAGTGAAGGGGAGAAGGAAGCGGTTCAAACAGTTACAGTGGCTCCATCTGGAGTAGCGATTTAGACTCAACTCTTGATTCCCTTGKGTTTTGCTGTCGCCTTCCTTTCCACTCGGACTCGGCTTTTTGCCACGTCTACAAATGTTCTCAGAAACGGCCATAAGTTATGGCTTGGGCTCCAAAAACACTGAATCCTCTTGAACCTAAATT
MdPHYAa	chr4	18271952	Guitton et al. 2012	SNP	MDP0000245413	MDP	MDP0000245413
MdIAA103	chr4	21376016	Guitton et al. 2012	SNP	MDP0000295589	MDP	MDP0000295589
MdIAA4	chr4	21381621	Guitton et al. 2012	SNP	MDP0000198839	MDP	MDP0000198839
Hi23d11y	chr4	21764464	BLAST	SSR	MDP0000171283	Amplicon	ACCCATTTCCTCCCAATTGCTCTCTCTCTCCTCTCTCTCTCTCTCTCTCTCTGAAATCACACAAGAACGTCACAACTCACAAACACCACTCTCCAACACTGAGACGACATCCCTTTCACAGAAAACGACAGCCAGAAGAACCCAACCCACCAAATCCCCCCCACNCNNAAGTCCCATGCTTTTCTTTCACTCCCTCTCTTCTTCTTCTTCTTCTTCTTCTTCTCTTTTTCAAGTTTCAGTCTTCCAGTTTTCAATCGAACCGTTGACTTTTTANACGTCGGNCAACTCCTGGGAAATGGACCAATCGGTTCTGGACGAC
CH02c02b	chr4	21891740	BLAST	SSR	MDP0000097240	Amplicon	TAGGGTTTGCATGCATGGAAACGACGGGTCATTTTCCAACTGTGCTCGCCGTTGCTGTGTGGAGATGTCGGGGGTAGAGAGAGAGAGAGAGAGAGTTCTGGAGCAGTGTGACTTTTTCCAAATATCATTCATACAAAATGTTGGATTAAAACCAGAGAATATTTCTTTGATACAAATGACATCGGAAGGGAAATCGAACACAAAATCTCGGGTGGAGGGGGAATGCTCTGATCTACTTGAGCCACCAGCCCCTTGCACCCTGTAATT
Hi09b04	chr5	4599604	BLAST	SSR	MDP0000253858	Amplicon	AGTGAAGCTCTCAGTCTCAGCGTCCCCACAAACATCCACACCAAGTCTCACCGTACCAACGTATACAGCCGCGCACTCAGAATGCCTCACAGCCGCGATGACCAATCTCTGAAACCGGCCGAATGCTCCGAATACGATATCGAGGAAGAAGAAGAAGAAGACCCCGAGATGTTAGAAGAAGAAGTGGAAGAAGAAGAGGAGGAAGAGCAGGAGGGGGAGGCGGAGGCGGAAGAACAGGAGGAGGCGGCGGAGGCGGAGGAGGAAGAGGATATGAAAGACGAAGTAGAAGGAAGGGTTGAAGTGGATATGGATATTTCAGATTCACCAATTCAAGCCCAT
CH03a09	chr5	7626506	BLAST	SSR	MDP0000233288	Amplicon	AATTGTTTCCCTTTATATTTTCATCCACCCGTGGTAGTGTGAAATCCATCTCCAGAGCTCTCACCTTCACTCTGTTTCCATGGTCTGGTCTGGATTTAATCCCCAAACAAATCTTTGAAATCCAACCTCAACCAATCAGATTCAACCAAACTGCCAGGTGTGACTCCTTCTCCACCAATACCATTAAAAACTGGCCAGATGATATTCCAACAGANAAAAACCTCTCTCTCTCTCTCTCTCTCTCTCTCTCTCTCTCTCTCTCTCCAAAAAACCATGCCAGTTTCAGCAGCTGCAGCTCTGCANTCATCTCTCTGCTTCTCTTCTAACAATCCATCATCTTCTTCTGATTTGGACACCCAACTGGNCGCAAAACCCAAAAGCCTGCTCCACAANCATCCT…
CH05e06	chr5	9082446	GDR	SSR	MDP0000794656	GDR	MDP0000794656
CH05f06	chr5	23687905	GDR	SSR	MDP0000537655	GDR	MDP0000537655
CH03a04	chr5	30263615	GDR	SSR	MDP0000270308	GDR	MDP0000270308
CH04e03	chr5	30532742	BLAST	SSR	MDP0000852158	Amplicon	AATTATAAGGTTGGGTTGCTTGTATGGATTTCTATTGGGAAGGTGAGAGAAAAAGGTAAATAATGGTTTTCATATAAAGACATTTGAAGATGTTTGGCTGTGCAAGTAACTGAAATGCTTTGCATTTACTGTTTGAAAGCCCTTTCGAACCCTTCCGTATATGCAGCTTCTTACAGATGTTAGTATTGAGAGAGAGAGAGAGAGAGAGAGAGAGAGAGAGAGAGAGAGAGATGGTAGTCTANCCCTAACGGTCTATTTTGATGGAGGAGACAGACATGCATATTGGGAAGTTGGTATATGCACCTCAAAAACAGCAGAAGATGACCTTTCACAACAGTTGCGGTGAAAGATTAATGAGTTGAGAAGCAGCTTCGATGAAAGAATATCATGAATACCTCA…
HB09TCHB09-SSR	chr6	3170977	BLAST	SSR	MDP0000136102	Primer	GCTCAAAATACTGAAGCCTTGC GGGGAAGCAGGATGGTTACT
MdVRN2_1	chr6	6504528	Guitton et al. 2012	SNP	MDP0000208349	MDP	MDP0000208349
NZ23g04	chr6	14889336	BLAST	SSR	MDP0000267614	Amplicon	TGTTGAAAGAGAAAAATAGTTTATGGCTTATGACTTCAAATTTTCTGGCTTAAATTTTTAAGCTTTGTCTTGTCCCCAAGGGTTGAAG
CH03d12	chr6	17501482	BLAST	SSR	MDP0000278941	Amplicon	AATTTCGAGCCCAGAAGCAATAAGTAAACCCTACACACACACACATTCTCTCTCTCTCTCTCTCTCTCTCTCTCTCTCTCTCTCTCTCTCACAACTTTTACGTCTCATAAACCCTTTATGCATGGAGCAATGCAGAGGTATTATGCTTCACATATGTATGTTAACTGCATATATGTTTGTTGTTGACATATTCTCTANGTGAAGGGTTTANATGTGGATTGCTTTATGCATCTAATATCAAGGTAAACCTAGCCCCGAAGCAAATGCACCGCACATATTGTGCTCATGGAAGAATT
MdMFTa	chr6	23696674	Guitton et al. 2012	SNP	MDP0000449224	MDP	MDP0000449224
CH03c01	chr6	25260640	BLAST	SSR	MDP0000069525	Amplicon	AATTTCAAATACTTACCGACAGACATCTAAAACACAGGTGCAGCAAAGGCTATAGACACCTTTTGGCACTAGGCAGACTCCAAAACGACGACATTACAATGCATAATCTTCCTACATTCTTGAGGCGACATCTCTTCGCAACCTCTACTAAACGACTCCTCTCTCTCTCTCTCTCTCTCTCTCTAACAGTANAACATAACCCTTTTGACATTCTCCTTGAGGGCAGGCAAGGGCCTCACTGCAGCATTTGCACCTGGTGCTCTCGTGCTCCGCGGACCCATACCGCCACCCATGCCCCCACGTCCANGAGCACCACTGGTCATTGATCCGCTGTCTGATGTCTCTGGTTCCATGTAAAACCGAGCTCGGAATGCAGCAAGATGGGCATAGTACGCCGGA…
Hi07b06	chr6	25449128	BLAST	SSR	MDP0000132483	Amplicon	GAAAGGNGGGGCTTAATGCACTGCGATCAGAGGACACCGCGTTCTCTATAAATGCCACCGGGGAACCCGTTTACCATTATTGTGCAGTTTCAAGTTTTAGTGAATATACCTGTGGTGCACTCAGGATGTGCTGTCAAAATCAGCTCACTTGTGCCTATGGAGAAAGTATGCCTTCTCAGNTGNGGAGTAGCTGCAGGTAGAGTTCCAAGTCATGTTGATATTGCCATGAGATCACACACACACACACGATATATGCACACACACACATTACACACACACACACACACACACACACACACATATATAGCTCAGAGGGTTTAAGTAGAGGAATGCAATTTCAGTTTATGATAGCCCTCACATACCCCTACGTGTACATCTATGTAGCTGTACGTGTAATGG…
CN444794-SSR	chr7	1392584	BLAST	SSR	MDP0000292810	Amplicon	TCTAGCGCTTTTTGTGATGTAGTGTTGTGAAGATTGTGACGGAGCAAATACTTTCGTGGCCCATGGCAGGTGCTAAACTTGATAATTGTGGATAATGGTCCGAATACAACAGATTTGGGTATGAAAATTTGAATATATATTGGATATGGAAAAGACTGAATATTATTTGGTTATGGCTTTGAATATGGTTATAGGGATTCCCGATTTGTATCCGTCCCCGAATCCAATCCAAATAATATATATATATATATATTTAGTATTCCCGAATCCATTACCTTGAGAATACAAAAGTTGCATTGTGTGAGTTGCATTTTGTGGGATGTTCAAAGTTTTGAATTAAAATCAGTGAGAATTCAATGGTACTAAACCAACATCATCAATGTTTTAAATTCAATACTT…
MdSPL8	chr7	9568725	Guitton et al. 2012	SNP	MDP0000803116	MDP	MDP0000803116
CH04e05	chr7	11116364	BLAST	SSR	MDP0000123828	Amplicon	AATTCAGTTGCTGCCTCGGAGGGAGAGAGAGAGAGAGAGAGAGAGTTTAAACTTGGAAAAGAGAAGGCTAACAGAAATGTGGTTTGTGAGAAATAAAGTTCTTGTTCTTTAAATAGGAGAGATGTCTGGGCAGAACCCAGGAGACAAAGGGTGAGCCACATGGCTATTTTTGTGTTTGTATCTGTNCTTGANAGAGAGAGANAGAGAGAGAGAGAGAGAGAGANAGAGAGGGCTTTCCNTANTNATGATGGCAATAGGAGCCATGATTACAAAGGCCNATTAAAATGATTGAAATT
MdGA20ox1c	chr7	23081984	Guitton et al. 2012	SNP	MDP0000280240	MDP	MDP0000280240
MdSOC1b	chr7	23211157	Guitton et al. 2012	SNP	MDP0000060753	MDP	MDP0000060753
Hi05b09	chr7	25080477	BLAST	SSR	MDP0000566902	Amplicon	CGAAATTGAGAAGAAAACAGTTGGATTGGGAAATAGGGATCTATCTATATATCCAGGAAGTCTCTTTCCAACTGCTTCAGAGCGCAGAGAGAGAGAGAGAGGAGAGAGAAAATCAAATTGTCGTAATTGTAATGTAATTATGTTAAGCAGCGGAAGGGGATATAATATGAGACCTGAATATTTTTCTGTTTTAATTTTCTGCGAAAGCTTTTAGAGAGAGAAAGAGCGAGGAGAGAGAGAGGGAGCGGGGAGTTAGAGAGAAAGAGAGAGATGGGGGCCGGCGTTATCTTTGCAAAGTGTTATATTGTATAGAGAGAGAGAGAGAGAGAGAGAGAGAGAGAGGGA
MdCLV1b	chr8	794247	Guitton et al. 2012	SNP	MDP0000804361	MDP	MDP0000804361
Hi04b12	chr8	4614432	BLAST	SSR	MDP0000346969	Amplicon	AAGGGGTTTGAACTCACGCCGTCATGTAAAAACTTGACTCATTCCCACCACTGTAGTAAAAGCCGCTTGCCAATTTTTCGTATTTGGATTGAATAGTAAATGAGAAAAGAGTGCGAAAATTATAATACAAAATAATATGTATGAAATGGTTAAACTATCCCCATAATTAACGACATTCACCCAATAGGCCAATAGTAGTATGAAAAGTCCCCTACACCCCAAACCCAAAGTCACCATTATAAAGATCCTACTCTTTTAAACCCTACTCTCTCCATCCATATCACACACGCTCCCCTCTCTCCCAAACTCCCAACAAAGCAAAGCCCATGAATTACATTACTTATCTTTACTAATCTCTCTCTCTCTCTCTCTCTCTCTCTCTCTCTCTCTCTCTCTCTC…
MS06c09	chr8	6481886	BLAST	SSR	MDP0000164991	Amplicon	ATCCAATGGGGAAATTATAAACATGAGAATAGCCTTCAAGCCAACAGCTACTATTGGAGTAAGTCGAACCTCTCTCTCTCTCTCTCTCTCTCTCACACACACACACACACACACACAGAGCACGCACGCACACTCACGCCTCTGGCTCTTATATTGCTTAGACTTTTTATGAGAGAAAGTGAGAAGTTATGACTAAACATGGGCGATTGGTCTNAGGGATATTTTTTAATTTCAAACTTGTGATCGATAGGAGAATCTTGAACTGAACTTGGGTNNTCTTTGATATGTATGTAATTGATNGTCAAAACAGAAAATCGTAATCAATTGACCAATCTGCCANGGTGGTTTTGTGGTATTTGTGCANAAAATCATANTACCNTGACTAGAGANANAANAGAG…
MdCKX7b	chr8	9500230	Guitton et al. 2012	SNP	MDP0000279125	MDP	MDP0000279125
CH01c06	chr8	10738830	BLAST	SSR	MDP0000241751	Amplicon	AATTCACATGAGGCTGATGATCTGCTGCTCCAACACTAAAAACAAACAATCCCATTACTAACAAGAGCAATATACTCCTCCTTTTCCCCATCATCGATCTCTCCGCTTCTCACTCACAATCTTGCACAGAGAGAGAGAGAGAGAGAGAGAGAGAGAGAGAGAGAGAGAGAGAGAGAGAGAGAGAGAGGAATGTGTCTGGTTTAAGAGGAGGAAGATAAGAATGTCTTGATTATATACCGTGCGTGCATGCCCTCATGGCTTCAGTTTTAGTCCACGTGTCGAATGAGCAATT
CH01e12	chr8	10738830	BLAST	SSR	MDP0000241751	Amplicon	GCTCATTCGACACGTGGACTAAAACTGAAGCCATGAGGGCATGCACGCACGGTATATAATCAAGACATTCTTATCTTCCTCCTCTTAAACCAGACACATTCCTCTCTCTCTCTCTCTCTCTCTCTCTCTCTCTCTCTCTCTCTCTCTCTCTCTCTCTCTCTGTGCAAGATTGTGAGTGAGAAGCGGAGAGATCGATGATGGGGAAAAGGAGGAGTATATTGCTCTTGTTAGTAATGGGATTGTTTGTTTTTAGTGTTGGAGCAGCAGATCATCAGCCTCATGTGAATTGGAATT
MdEFL3a	chr8	10751394	Guitton et al. 2012	SNP	MDP0000272100	MDP	MDP0000272100
CH02g09	chr8	14309668	BLAST	SSR	MDP0000248210	Amplicon	AATTTCAGACAGAAGAGGAACTGTATTTGTATTCACATCATTTCTCTCTCTCTCTCTCTCTCTCTCTCTCTCTCTCGTTTACTGCTGATTTTTCTTGCGGTACTGGTTTGTTTGGGCGCTT
CH05a02y	chr8	1.64058e+07	BLAST	SSR	MDP0000942273	Amplicon	AATTGTAAGGTGAGGAGAAAAAGATCGGGGACCTTGCGCTTGAGATTGTAGCGGTGCCATTCGGACTTGTAATGGAGCTTCTGCTCCGAGTCGTCCANAAACTCCTTGTTGCAAGAGTTGCATGTTAGCCCTGACATTCTCTCTCTCTCTCTCTCTCTCTCTCTCTCTCTCTCTGTGGTTTGGGATACCACNGAAGAAGAAAGAGGCGGCGGGTGGGTTTTATGGGGTCAAAAAAAACGTTNCAACGGCTCGCANTCGGTGACAATT
MdPI	chr8	20663593	Guitton et al. 2012	SNP	MDP0000286643	MDP	MDP0000286643
MdIAA127A	chr8	25116270	Guitton et al. 2012	SNP	MDP0000456476	MDP	MDP0000456476
CH01h10	chr8	26088337	BLAST	SSR	MDP0000619384	Amplicon	CTGGGCATGTGGCNGGNATTATAAANCAGTTGGTACTGATCNATGTNATTCCCCTACTANGTACATCTTACTAGAGTATAAACGTAAAGCTTCTTTATGCAAAGATAGGTAGATATATGCCATCTCTCTCTCTCTCTCTCTCTCTCTCTCTCTCTCGCTCTCTCTCTCTNTTCAGCAGCATTACTGTTCTGTACTGGTGCACAAACAATCCCTCCTTTTTTATCATCCATGCTTCTTGTTACTGCTGCACCCAATGATCCCCTCAATCATCACATTTATAAACCGCTTCTCTTCCTCTCCTCCTTCCCTGCCAC
CH01f03b	chr9	9202650	BLAST	SSR	MDP0000222000	Amplicon	AATTAACTACGGGTAGAAAGTATCACCGTGGACTGAAGAGAAGCAAATGCAAAACCCTAGCCCCACGGAGGAGACAGTTGAAGCCATGCGCGTAAACCCTAGAGAGAGAGAGAGAGAGAGAGAGAGAGAGAGAGAGGGAGAGAGTGAGCGGGCCTAAAAGGTGGAGCCCGATGGAGAGTACATAATAGTAGAATAGGAGCCGGGGAGTGTAAGAGAAGAGTGACCAGGAAAAGACATCAGTCAGAGAAGGTCTAAATAAAGAAGTGGCAGCTGTGTGGTGTACAATT
CH04e02	chr9	15704432	BLAST	SSR	MDP0000646811	Amplicon	AATTGAGGGAGCTGGTGAGGGTTGCTTAAATACAAGTGCACATCATTTAATGCGGCGATGACTACCAGGAAAACAGTTATAATGAGAGAGAGAGAGAGAGAGANAGAGAGGGACACAGAGAGGATGGTTAGGTTATTGAAGGGGAANTACATTTGGGTAGGTACACGACAGATCATAGATGGACGATGGTGGATACGCTGGCTTGGCTACATTCAAAGATTACAGGGCATTGTTTGGTTGGTTGGTACCGAACCGGTGATTTTCGTANAAAGTTTGGTCCCTGAAGTTGAACTGGTGATTTTGGTGGAAAGTTTGGTCCGTTTTGTTGTCTATTTCCACGTTTTGTTAATT
Hi05e07	chr9	16855086	BLAST	SSR	MDP0000611204	Amplicon	CGAGTACAGAAGTCAGTAGTGCATTAGACACCACCACCACAACCATCCTACTTGCTGACTAAGTTCGGTCGTAAGTTGGCATGCCTACATCTACTAAAATGATGTAGTTAGTTTATTAATTACNTGGGCCTAAGGGCCATATAGGCTTTGNGAAACCCTACCCTAAATTTAAAAATTGTTTTAGGTCTTAATGGTGTGCCCGTGGGGCCCACATGTTTTAGTTTTGTCCCCCGGGGCCCAAGTCCCTATCCCTCTCTTTTTTCCCTTTCCCGTGCACCTTACATCTGTCTCGTTTTCTATCTCTGGCTCTCTTTCCCTTGCTGCAACCCCCNTATTTTCCCACGAGCACCAAACACACACACACACACACACACACACACACACACACACACACCTTTA…
MdGA3ox1b	chr9	21448680	Guitton et al. 2012	SNP	MDP0000716315	MDP	MDP0000716315
NZ04h11y	chr9	29728885	BLAST	SSR	MDP0000161197	Primer	CTTCCATCGAGATTGCATCATACGAATTGAGAGGTCGTCGTT
NZ04h11x	chr9	29728885	BLAST	SSR	MDP0000161197	Primer	CTTCCATCGAGATTGCATCATACGAATTGAGAGGTCGTCGTT
CH01h02	chr9	3.24014e+07	BLAST	SSR	MDP0000273188	Amplicon	AATTAGAGCTTCCTCACAGCAAATCAGCTAGAGAGAGTTAGGCTTACAACATCGACAACCACAAGGGGTAGAGCTTCGAGCTTCGTTTGCCTTTTTCTCCGATCAGATCTCGTTCTCTCTTCGCTCTCTCTCTCTCTCTACTTTCTCTCTCTAAAACGTTTCACAGTCTCACAGTTTCTCTCTCTTCCCTCTCTCTCTCTCTCTCTCTCTCTCTCTCTCTCTCCTTATCTTACANGTGTACGGCGAGGGAGGGGTTCGTGAGGCAGCGGTGGAATGACGAAGCGTGTGGGAGCACCAAAAGATCGTGCCGGGGAAAGTATCATAGCACGGGTGGGGAGCGTGGTANACTAACGCGGCATCTGAGGGANCGACGTGCAACCGGCCAATGTNAGAGCGANG…
Hi02d04	chr10	2711331	BLAST	SSR	MDP0000298783	Amplicon	CGAAGAAGCTGCTGAGTTGGCTAGAAGAGCTATCTATCATGCAACATTCCGTGATGGGGCCAGCGGGGGAGTGGCAAGCGGTAACTCTCTCTCTCTCTCTCTCTCTCTCTCTCTCCGCACATTCATGACTTTTATTTGTTTTTGAACTGGGGTGTTTTTTATTAGTCTATCACGTGGGGCCAAACGGATGGAAGAAGCTGTCCGGAGACGATGTTGGCGAACTTCACTACCACTATTACCCTGTAGTGGCAGGTTCTGTTTGAGCAAGAAATGGTTGAAGTCTGATGGAAAATGGGAATACCAACTGTAGGATTTTCATGGCCGATTCTGGG
MdMADS4a	chr10	10038186	Guitton et al. 2012	SNP	MDP0000137561	MDP	MDP0000137561
CH02a08y	chr10	10540467	BLAST	SSR	MDP0000148483	Amplicon	AATTATGGAGAAGATGCAACTTGGGGGACCCTCAATGCGCTTGTTAGAGGTGTGCTTATTTACAAGATGTACAAACTAGAGTCATGTAACTATCTTATAAACATCATCTTGATGTGTTTAATATGTCCTGCAGCTGCTGGAGGAGCTGAAGCAGCAGAGCTCTGGCGGCGAACTCCATCTCAATGATGTTAGTATATTGCTCTCTCTCTCTCTCTCTCTCTCTCTCTCTCTCTCTCTCTCTCTCAATACAAACACAGATTGGCATGCTGATGGCTATGCTTTTGTTGGCATTTCANCTGAGGACTGCAATT
CH02c11	chr10	15228265	BLAST	SSR	MDP0000319763	Amplicon	AATTGTAAAGGTTTGATCTTTGTGATTGATGATTTCGTGGTGGTATTTTTTGGCATTTGGGTTTTGAAGGCAATCACTCTGTGCCCTAATGTTCCAGTTTATTGGACGAATCGCGCTCTCTGCCATCGGAAGCGTAAGTATGTATGACCACCTCTCTCTCTCTCTCTCTCTCTCTCTCTCTCCCTCTCTCTCTCTCTCTTCAGTTTTCGTTTTCCTTATTTGTTTCTTGGATTTCATTAATGGGTTTTGAGTAATGCAGTGATTGGACAAAAGTCGAAGAGGATTCTCGGAAAGCTATTCAGCTTGATCACAATT
CH03d11	chr10	18214366	BLAST	SSR	MDP0000908448	Amplicon	AATTTCANAAATCATGGAGGGTCTACTTCNATATATACCTCCAANTCCCTACCTATATGAAAAATAAGAAAACACCCCACAGAAACCTTCTCCTCCATCCTTGGACCTCTCTCTCTCTCTCTCTCTCTCTCTCTCTCTCTCTCTCTATAAACTCTGCAACTCGAANAATAAATCTCTGCGATTCTTGCAGTTGTCTGTACCATGAACATCTTCAGTAAGAAACCCACGGCCAAAGGTTCGCGCTTTCTTAATCTCCTGCCCAATT
MdIAA106	chr10	19773424	Guitton et al. 2012	SNP	MDP0000176753	MDP	MDP0000176753
MdGA2ox3a	chr10	19867370	Guitton et al. 2012	SNP	MDP0000137705	MDP	MDP0000137705
MdGA2ox2b	chr10	25855432	Guitton et al. 2012	SNP	MDP0000145827	MDP	MDP0000145827
MdPHYEb	chr10	26272589	Guitton et al. 2012	SNP	MDP0000279583	MDP	MDP0000279583
MdAGL12	chr10	26792293	Guitton et al. 2012	SNP	MDP0000316609	MDP	MDP0000316609
COL	chr10	27072859	BLAST	SSR	MDP0000127152	Amplicon	CAATCGCCGTTAAGCAAAGTAATAATCGGTAATTAACACAGATTTCACAGTTTCANGCGTNGATTTCTTGTTGCATGCTATATAAATCACATAATCTAAATCTAATCGCATCANCTTAAGAAAATCAGTTCAGAAATCTCAAATGTCCAATTATTTACTACTAAAAATCGCTTCGAAAACCTCAAGAGATCATCAAAAATTCCAGAACGATAATCCCAAATTAATCATGTAAAAAAAGGAGAAAGGCGTTTACCTGAGAGAGCTCCAAACGCAGCGCTTGAGAGAGAGAGAGAGAGAGAGAGAGAGAGAGAGAGGCAAATGGACAAGTAGAAGGAGGGAAGGGGAAGGCGACGCCCTGAAAAATCTAACACACAATTGTGACTTAGCCGCCGCGTTATC…
MdARF3	chr10	27962459	Guitton et al. 2012	SNP	MDP0000179650	MDP	MDP0000179650
MdAFB6	chr10	29215049	Guitton et al. 2012	SNP	MDP0000305861	MDP	MDP0000305861
MdCENa	chr10	29915352	Guitton et al. 2012	SNP	MDP0000761080	MDP	MDP0000761080
MdGA2ox8a	chr10	31390124	Guitton et al. 2012	SNP	MDP0000179396	MDP	MDP0000179396
MS06g03	chr10	3.20711e+07	BLAST	SSR	MDP0000410971	Amplicon	CTTNTCTNCTGCGNNGTCTATCCTCCAACCGGAGGGTGCTGCCGAAGGAGCGAGAGAGAGAGAGAGAGAGAGANAGANAGAGAGAGAGAGAGAGAGGAAANGTAGCCGGAGCCANGTCTGGTGCTGAAAATGTAAAAACGAAAAACCCCAATTTTCCAAAACCCCAAATTCTTTGTATTCGGATCGACAAATGAGCAGATATGGGCTGGGCTTATTATTANGTATATGATGGGCTTACATTTTACGAACCCAA
CH04h02	chr11	237131	BLAST	SSR	MDP0000126992	Amplicon	AATTTCTGGTTGTTGGAAAAAGGNCTTCCTTGTTAGTGTAAGNGGAAGCTGCATGATGAGACCTTCTTTCGTCCATAGTGTAAAACAAGGCCTTGAAAACTCATGATTTCTAAAGAAAATGAAAATGAGAATATAAAAGNGAGAGAGAGAGAGAGAGAGAGAGAGAGAGAGAGAGAGAGAGATGGAAGAGAGAGAAGAGAATGTGGGCATGAAATCCTTGAGTAAATCAGGTAGTAGTCCTCCTCCTTCAGGTTCAAATCCACGGTGGATGCAACATTACTGGCCGTCGGTGAAGCCATTTGTGTTACGGTGGAGCTGCTGGGTTTTTTACAAGTTTCCTCGCTTTTGCCAGTTCGGCCACCCTCTTCTATTCCCCATCTCCAGACATTGTCGCTCGCT…
GDSNP01140	chr11	3624217	GDR	SNP	MDP0000282880	GDR	MDP0000282880
GDSNP01912	chr11	4719112	GDR	SNP	MDP0000138500	GDR	MDP0000138500
CH02d12	chr11	10401263	BLAST	SSR	MDP0000304007	Amplicon	AATTGCTCCAATGATAGGAAATAAACTAGTGCAACCATTGACAACATTTGACACCTGAGTAGCATCAATGCTCTTCACGTTAAACTCTTCAATCAGATACACAACCAGATTTGCTTGCCATCCTCCAGCAGCAAGTGTCAAGCACATTAAAGTTCCTGCTCAAAACAAAATAAGATCACATGGTTTGCTAAGTGAACAACNNANGTGCATGAGAGAGAGAGAGAGAGAGAGAGAGAGAGAGAGAGAGAAACCTATGATGAATAAAAAGATGATCCAACCACCACGTTTACCACCAGCATCCACCATTTGTCCTTCACTGTCCCATGGGGAGTTGATGCATCCNTGTTAATACCCCAAATAGAAAGAAANGGTCCGTNCCCCAGTGGCACAAGGNTCCCC…
MdAFL1	chr11	20414869	Guitton et al. 2012	SNP	MDP0000492089	MDP	MDP0000492089
CH04g07	chr11	30383283	BLAST	SSR	MDP0000151623	Amplicon	AATTGCATGTCCCCCTAACCTCAATCCCCAATCCCCCAACCAATGTTTTTCCATCTCAGAAACTTCTAAAAGCCTAGACGATACGGTCATATATAGCTCGCTCGCTCTCTCTCTCTCTCTCTCTCTCTCTCTCTCTCTCTCTCAATATGTCCACATCTGATCCTTCTTCACCTGCCTCATCGAAGTCGGAAAGTACTACTGCAGGCTCTTCAAGTTGTACAAGTACTACTCCAAGTTATTCAAATGGTTTCCAAGTCGGTATCTGANANGCTTCTGGGGAANTTTTTTGATGCTTCCCAATACGACTTCCGATTACAANCAGAATGGTCTGTGGTCTCCTCCATTACGCCGGAAGGTTGTTTCTTTGACTCACCCCGGGAAATATTATCATATCGTGTT…
CH05d04	chr12	1605394	BLAST	SSR	MDP0000319132	Amplicon	AATTACAGAGAAAGAAAATCAACTACGATAAATCGAATCGAAGCGTACCTTTGGATTTGAATCTACTTGTGAGCCGTGAGAGGTGGATCGTAGATTTGAATAGCTCTCTCTCTCTCTCTCTCTCTCTCTCTCTCTCTCTCTCTCTCTCTTTACCGCTGATTAAGATGCAGAACATATGAAATCGAATGTGATTGCAGAGAAAGGAAATCGACTACGACAGTATCGAATCGAAGCATACCTTCGGATTTGTATCTGCTTGCGAGCCGCGAAAGANATGGATCNGTTGGATTTGAAGACTTGAAGAGCTTTCTCCCTGTCCCTCTTCCAGTTAGCCAGATACGAAGGGTTGGGGGGAAANAAAAAAACGCTCCATTGCCCGCCTTACCGCCATTTTCCCTT…
CH05d11	chr12	6871483	BLAST	SSR	MDP0000307103	Amplicon	AATTCAGAGAGACAATATCCACCTCACAACATTTTCCATTTTCACGAGCTCTATTTCACATGTTTTCCTGCCATTCACAACCTGATATCCGGGACTCTACTCACCTTTATCCCATGCTGCTTCTCCCTCTCTCTCTCTCTCTCTCTCTCTCTCTCTCTCTCTCTCTCTCTAGAAGAAGAGGGAGAAGCATGAAGTTTGATGTTATGGTGGTACATGATGATCTTGAGAACCATATTGTACATTGAGGAATGTACGACCTTCTCATTTGAACTTTCTCAACTCTCGTTCACATCCTAAAATGTTGCACGGTGATCTAAAGCGTGTAATT
CH01f02	chr12	22506764	BLAST	SSR	MDP0000222576	Amplicon	TACATCCAAATCTTCAACCACATTAGAGCAGTTGAGGATGATTAAGTCACTAAACCAAACATCCTTTATAGTAGAACACAGAGAGAGAGAGAGAGAGAGAGAGAGAGAGAGAGAGAGAGAGAGTACATATTTCACAGAGAAACTAAAGANGGTGCATACATGTGAGTACTATGTTTGGGGGGCTGGAGGAAAACAAACCAGCTGTGTCCACAACCATCTGCTGCTACCCTATTTCCTTCCTATATTATCTGCAAAACATGATACACAANGGTCACACAAATAAAACTATTAGAGCAACATTGATCAATT
Hi23d11x	chr12	30496223	BLAST	SSR	MDP0000220797	Amplicon	ACCCATTTCCTCCCAATTGCTCTCTCTCTCCTCTCTCTCTCTCTCTCTCTCTGAAATCACACAAGAACGTCACAACTCACAAACACCACTCTCCAACACTGAGACGACATCCCTTTCACAGAAAACGACAGCCAGAAGAACCCAACCCACCAAATCCCCCCCACNCNNAAGTCCCATGCTTTTCTTTCACTCCCTCTCTTCTTCTTCTTCTTCTTCTTCTTCTCTTTTTCAAGTTTCAGTCTTCCAGTTTTCAATCGAACCGTTGACTTTTTANACGTCGGNCAACTCCTGGGAAATGGACCAATCGGTTCTGGACGAC
MdFT1	chr12	31575547	Guitton et al. 2012	SNP	MDP0000132050	MDP	MDP0000132050
MdAP1b	chr13	3705161	Guitton et al. 2012	SNP	MDP0000269921	MDP	MDP0000269921
CH02g01	chr13	5032759	BLAST	SSR	MDP0000180455	Amplicon	AATTATGTGGATGACGTCGGCAGGTAAAGTTTCAGACTTTAATGGTAGATTGCAGTCTCTCTCTCTCTCTCTCTCTCTCTCTCTCTCTCTCTCTCTCTCTCTCAAATGTATGTTTGCATTGTGCAGTGAATGGGATCAGCCTCCTAGTGAAATGAGACCAGCTGGTTCAGTTTCCATCANGGTGCGTATTTGGGTTCTTAAGTTTGATTGCAGAGCTGTTGGTTGGCATGAGTTTAATGTACGTGTGGATTTNCAGGACTATGCAATAGAGACACCCTTGAAGGAATCGTTGTCGCCGGTGGGAGGCGATACATCTCACGAAGTGAAGATTGATGTTACACCCAACAGCGCAATCGCAGCGATAAATT
Hi04f09	chr13	7046947	BLAST	SSR	MDP0000507639	Amplicon	ATGAATTTGCAAAAATATTGTCAAAAAATAATTAACTGGGTGGCTTGATTTGAGTTTTTGCAATTCCACCTTGCCGTAGGGTGAAACGAGCTGCCTGTAGTGCTGTGATTTGTTCTCCGAGCTTATCTTTCCTCTATGAAAACCAGAACCCATTTGGTAAAAATAAAGACGAAAATTGTTCTGCTTTGCAGAAATGGCAGAGAGAGAGTGCGAGAGAGAGAGAGAGAGAGAGAGAGAGAGAGAGAGAGAGAAGAGCATGTAGAGGGTGTGAGTTGTAGAGAAAGAGAGATAGAGAGTAGCATGCGTCAAAGAGAGTGCGAGAGAGAGATAGAGAGTAGCATGCGTTAGAGAGAGTGCGAGAGAGAGAGAGAGAGAGAGAGAGAGAGAGAGAGAGAGAGA…
NH009b	chr13	12114574	BLAST	SSR	MDP0000310526	Primer	CCGAGCACTACCATTGA CGTCTGTTTACCGCTTCT
MdGA2ox4b	chr13	12250450	Guitton et al. 2012	SNP	MDP0000226405	MDP	MDP0000226405
NZSNPQ06942	chr13	25537167	Bushakra, 2012	SNP	MDP0000139203	MDP	MDP0000139203
MdARF104	chr13	31009456	Guitton et al. 2012	SNP	MDP0000185253	MDP	MDP0000185253
MdCKX1a	chr13	32756755	Guitton et al. 2012	SNP	MDP0000318353	MDP	MDP0000318353
MdIAA33	chr13	33903039	Guitton et al. 2012	SNP	MDP0000146848	MDP	MDP0000146848
GDSNP01401	chr14	5232968	GDR	SNP	MDP0000197894	GDR	MDP0000197894
CH05g07z	chr14	8681610	GDR	SSR	MDP0000285147	GDR	MDP0000285147
CH01g05	chr14	16269065	GDR	SSR	MDP0000134241	GDR	MDP0000134241
CH05g11	chr14	19977314	BLAST	SSR	MDP0000235932	Amplicon	AATTAAACGAGCAAGGTAAGAGCAAACCAACCTCTGGTGATCGGAATAAGGAATGGTTCTGAGGAGGGAGATTTCTTGAAGTCTCTTTTCTTTTCTTTCTTTGGCTCTTTCAGATTTTTCCATGTCTGCTCTGCGCTCTGCGTCTTGAGAGAGAGAGAGAGAGAGAGAGAGAGAGAGAGAGAGAGATAGAGAGAGAGATGGAGAGAGATAGAGAGAGATAGAGAGTGAGAGAGCGTATGTTTTGGTTAGTTTAGCGTCGTTGGAACAGTTTTATCACAGCCGCCGCGGCTCCTAGGAGCGACAGGACTCCGTCATTTGCCGCGTTGTTGGTTTTGGTCAATTGCCTGCCCGTTGTTCCTTCCTCCAAAACTCCCCGCCCATAATT
MdAFL2	chr14	20091479	Guitton et al. 2012	SNP	MDP0000186703	MDP	MDP0000186703
CH03a03	chr14	26521102	BLAST	SSR	MDP0000573982	Amplicon	AATTGTTAGAATACTTAAGAAGCCTACAACCTTGCCACTATACCACTTCTACTCTAACCCTTTTTATTGTTACATGCCATGGTTGGTCTCCAACAAAGCAATGCGTTCTTTTTCAGGTCGCACCCTGTGATACATGCGGTGGTGGTAATGACGAGAACCTCACTGCAACTTGCCGTAAATGCAATATAGCTCGTGCACACCCGTATGACTCTCTCTCTCTCTCTCTCTCTCTCTCTCTCTCTCTCTCTCTGCACAAGCATATATTTAGCTGCATTTATGTGTGCATGCAGTTTGGCTACTTTGCTTGCCTGTCAATCAAGAACTGAATAGTATGTCTTCTTAATAATATCAGTTGATCAAAATCATGATGCATCTTGTNTTTTGCCTTTTTTTTCCTTT…
U78948-SSR	chr14	26856556	BLAST	SSR	MDP0000513437	Amplicon	GTCACTCATATATAGACAGAGAAGGAGAGAGACCAGACCCCTACCTTAGAGAGAGAGAGAGAGCAGAAGCCATCTGTGTGTCAACTGGTTCTTTCTCTCCCATTTTTCTTGGTTTCTTGGTGGGATTTCTGGTTTCTCTAAACTAAGAGATCAGTTCAGCAGGAACAACCGTATATATATTACTAGGATTATTAATTATTTATTTATAATAATAAATAATTGTTAGAGAGATTATGGGGAGGGGAAGGGTGCAGCTGAAGAGAATTGAGAACAAGATCAACAGGCAGGTGACCTTCTCAAAGAGAAGGTCGGGGCTGATGAAGAAAGCTCATGAGATTTCTGTGCTTTGTGATGCTGAGGTTGCTTTGATTATCTTCTCCACCAAGGGCAAGCTCTTTG…
MdEFL3b	chr15	999781	Guitton et al. 2012	SNP	MDP0000127365	MDP	MDP0000127365
MdCLV1c	chr15	2607800	Guitton et al. 2012	SNP	MDP0000618819	MDP	MDP0000618819
CH03b06	chr15	3184027	BLAST	SSR	MDP0000128975	Amplicon	AATTCACGAAGGACGTTGTTGAGACCATGGCATCCTTGAATGAGGTTCACTCTCTCACTCTCTCTCTCTCTCTCTCTCTCTCTCTCTCTCTCTCTCTTTCTCGCTATCTCATATGCGATGATCACCGCAAGTGACATTGATTTGGTGATTGGCATGCANAAACCACTTATCCTTGCTCTTTCCAACCCAACATCGCAAGCTGAGTGTACTGCTGAAGAAGCTTACACATGGACCAAGGTAATCAATACGCTCCTTCTTTCCTTCCCTTTCTCTTTTCTCTAAGTTTCATTTGGGTTATAATGCGGCTATATAAACCAGCAGAACCCTGTTTAACAATCATATCGTTTTTCTCATACGAAGGGTCGAGCAATT
MdCCD8b	chr15	3345647	Guitton et al. 2012	SNP	MDP0000219296	MDP	MDP0000219296
NZ02b01	chr15	4327316	BLAST	SSR	MDP0000247480	Primer	CCGTGATGACAAAGTGCATGA GTTTATGAGTTTGATGCCCTTGGA
MdVRN2_2	chr15	9984059	Guitton et al. 2012	SNP	MDP0000333597	MDP	MDP0000333597
MdRGL3a	chr15	11412854	Guitton et al. 2012	SSR	MDP0000662303	MDP	MDP0000662303
CH01d08	chr15	13690954	BLAST	SSR	MDP0000223167	Amplicon	AATTCACACAAGACCAAGAATCACAGAAGAGAGAGAGAATGATCATAATCACCAAACGCCGGTCTTCCTTGCCAATATGATTGCGACCCAAAGCTTCCCAAACTCTGGTCTCAAATATATGCATTGGCAGATCTTTCCAACTCCTAATAGTCTCCGCCGCTATAACACTTCCCAACTGCTTTCTAAAGGAACCAAACAAACATGAAGACACCCAAAAGCAGGTAAGCTACAAAACCCAATAAGCAAACACAGAGAGAGAGAGAGAGAGAGAGAACAAACTTTGACATACCCTCCAGAGTAATT
CH02d11	chr15	28159646	BLAST	SSR	MDP0000166687	Amplicon	AATTCGGTTGGAGCTGCATGAAGAAAATGGAGTTGGTGGTGGTCCAAACACCCCACCTTCTTTTTGGTGCTTAGAGTTTTTGGCAAGTGTTTGAGATTCGAGCAGAGTCGTCTCTCTCTTTCTGTCATCAAACGCCGAGCCCAAGCAGCATCAAAATAAGCGTCCAGAGCAACAGCCAAGTTTAGAGAGAGAGAGATATANAGAGAGAGAGAGAGAGAGAGAGAGCGAGAGCTCATGAATATGCAATAAAAATAAAATGTGCCTTTGATCTGCAACGGATCTGCTTTTGTTTTCTGTTTGTGAGATTTTGTCCCCCTTCCTTTCCCTTCCACTTGCAATT
CH03b10	chr15	35397186	GDR	SSR	MDP0000126942	GDR	MDP0000126942
CH02c09	chr15	40401916	BLAST	SSR	MDP0000240708	Amplicon	AATTTAATGTATTATGTACCAACTTTGCTAACCTCTCATTGAAAAGCAGAAACAAACAATAAAGCCACGTCTCCTCCTTCTCTTCCATTCCCCACCGCCTACACCCACCTTCTGTTCATAAAACCTCAGATCAATATTATCTCCTCAGTCCTCTCTCTCTCTCTCTCTCTCTCTCTCTCTCTCTCTCATCTCATCAAGCACCATGAGGTCCAAACCGCAATGTGGCATCAATCTCAAGGTCATCCTCCTCTGCTGCTTCTTCATCTTCCTCTTCACTATCTTCATTGTCAGATCAACCTTCTCATCGTCACCATTACCGTCACCGTTCACGGCCAATT
MdVRN1b	chr15	43121527	Guitton et al. 2012	SNP	MDP0000555456	MDP	MDP0000555456
CH02a03	chr16	597217	BLAST	SSR	MDP0000219093	Amplicon	AATTTGCAAGATATTATTGCTATTTTGGGGATGGACGAGCTCAGTGAAGATGATAAGTTGACTGTAGCCCGTGCTCGTAAGATTTCACGGTTCTTGAGTCAGCCGTTCCACGTTGCAGAAGTTTTCACGGGTGCCCCTGGGAAGTACGTGGAGTTGAAAGAAAGCATTACCTCCTTCCAGGTACCCCCTCTCCCTCCTCTCTCTCTCTCTCTCTCTCTCTCTCTCTCTCTCTCTCTCTCTCAATCTCCATTCTGCATGTCTCCATATATTTCACACTGAAGTTCTTTCTATTATCATCTCAGTTACCTGCTTACAATT
CH05e04z	chr16	2500838	BLAST	SSR	MDP0000257359	Amplicon	AATTTCCCAAGGNAAACAATCCGTCTGACTTGATATTTAGATGACTGTAACATGGACAAGTGGATATGACATCGTGGAAGCAACCCCTTTTGTTGAGTGGGGTATAAAAGGAGAAGACCGTGTGAAATCCCCAGCTGGGACATTGAACTTCGACCGCAACACCATGTGTGGTGTGTTTGCTCTCTCTCTCTCTCTCTCTCTCTCTCTCTCTCTCTCTCTCTCTTGGGGGGGATGGTTGAGGGTTGCATCTCCTGACTATGCCTTATCCATGTTACGTTCTACAAACACAGGTTGCACCCGGCAAAACCGTGGGGTTGGCGAAGATCCTGGATTTATACACACTGCTTTCTGAAAGAATT
CH05b06y	chr16	2953656	BLAST	SSR	MDP0000209394	Amplicon	AATTCCTTATGCACGGTACATCCATCTCCCCCAGTTGTCTCCCCCCCTCTCTCCCCTCATCAGAACCCAGAAAAAACAAGCAAACCTAATACCACCGCCAAACACACACCCAACACACCCTGGGACCTCCTTCTGCATCTCTCTCTCCCTCTCTCTCTATCTCTCTCTCTCTCTCTCTCTCTCTCTCTCTCTCTACCCATTTCGCTCTGCACCCCTGGAACTCCCTCTGCAACTCTTCCAGTCTCCCCACAGAAAAATGAAAATCCGCACCTTGGGTTTTTTCCTTGGTTTGCCGTTGCTTTCTGGGTTTTGTTTTATATGTTTGTTTTTGTTTATGCTGTTAGCTCCGGAAATCCAATGTTTGTCACCCGGGAAAAAAACTCCAACGAAAATT
CH02d10a	chr16	7373904	BLAST	SSR	MDP0000184133	Amplicon	AATTTGAACGCTTTATTGTTTTCTCGGGATTTCTGGGACTTCCCGGGAAAACCCCATTCGCCAGCAAGCCGTTTAACTTTCCGGCGGGTCTACAAACTCTGACCGCAACGACATTGTTCCCGATTCCATTGGTGGAAACATCCATTGATTTCCTTTTTCGCAAGGAGATGCTANATTTTTCTGTTTTAGGAAAAGGAAAACTGGAAACCCTAAGACTAAGAGGAGGAGAGAGAGAGAGAGAGAGAGAGAGAGAGAGAGAGAGAGACAGACNAGAGGAGGAGGGAGAANGAGAGTGGACGAAAAGGGAAGCGAAGAAAGCAATGGAAAAATGGGTTAGAGGGAGTTTTGTTTGTTGGAGAGGGAACGATGAAATCGGGGAGGTTTTATGGAGGAAACGCC…
CH05a04	chr16	8943557	BLAST	SSR	MDP0000164873	Amplicon	AATCCTGAAGCGAATTTTGCACGAATAAAAGCTATAAAGATAGTATTTTTATGTGCTAATTGTGTGTGTGTGTGAGAGAGAGAGAGAGAGAGAGAGAGAGAGAGAGAGAGAGAGAGAGAGATGCATAGGAAGTTGTCGGAAAAAAAGAGAGCCTTCTTTCTCCGTTTTTATTGTGGGGGATTCAATGAAACAAAAGCTATAGAAAGCTTTATCTTTATGGTTTGTGCTTTGTTAATT
CH04f10	chr16	20708419	GDR	SSR	MDP0000138626	GDR	MDP0000138626
CH04c06y	chr17	637976	BLAST	SSR	MDP0000228321	Amplicon	AATTCGCTGCTGCTGCTGCTTCTAGGTTAGGGTTTTACATTTGGCTCCCGGAAACTAGAGAGAGAAACAACAGAGAGAGAGAGAGAGAGAGAGAGAGAGAGAGAGAGAGAGAGCAAGAGCAAAGTAATGGGGCGAGGGAAGGTGCANCTGAAGCGAATCGACGACAANATCAGGCGGCAAGTGACCTTTTCCAAGCGGAGAAGCGGGCTGATCAAGAAGGCACGTGAGCTGTCGGTGCTCTGCGGGGTGGAGGTCGGCCTTGTCATCTTCTCCACAAAGGGGAGGCTCTACGAGTTCTGTAGCGGCTCGAGGTACGCCCCCCACTTAATT
AT000174-SSR	chr17	3303774	BLAST	SSR	MDP0000143543	Amplicon	AGGTCCTGCAAGAGACTTGCAACTATATCAGAAACTTACACAGAGAGGTTGACGACCTAAGCGAGCGACTCTCCCAACTGCTCTCTACAATTGATGCTGATAGTCCGGAGGCCGCTATAATTAGGAGCTTGATTACGCAGTAGATGGATCATCAGATCATGATGAGAAACCCTAATATTATATATATATATATATATATATATATATATGTATGTATGTATGTATATGTATATGTGTGTGTATGTGTGTCTAAGAGCATTTTAATTTATATGTTAAGTGTCCTTTTACTTTCTTTCCAGGTTAGAGTACTTAGTACTGTAT
CH01h01	chr17	6149556	BLAST	SSR	MDP0000180509	Amplicon	AGCCCCATGTCCAGTTGCCTAGTCTCTATTAACGAGGATTTCCGTAGTGGCCTCACAAGTGTCCCGAAAGACTTGCAGTGGGAGCAGTTTCTCAAGGAGACCAACAACTGTCTCGTGCCTCCATTCTCTCTCTCTCTCTCTCTCTCTCTCTCTCTCTCTCTCTCTCTCTCTCTCTATAAACCTTCTCAAACCCACTCCTAAAGTGATCAACCCAACTGTCANGGTGGTTACTAGTTCTTCAACNTCTCTCCNTCACATTNTCTCTCTNTCCCATTATTCCTCCAAGCTTTATCTGCAAATNAAGATGGTNTTCATTGCTACCATTTTGTTCTNTCACCTTCAAAACAGCCCAAAATT
Hi03c05	chr17	10976774	BLAST	SSR	MDP0000217561	Amplicon	CGAATCAAATGAACTAAAGAAAGCAATTGTTGTTTGAATAGCACTATCCTTTTAGAAATCCATTTTCGGTTCGGGTTCCAAATCAAAACCATACCCTATGTAAAACTCACAAGGAATTTAGAGTGAAAGAGAATAGAAAGGAAGAGAGAGGCCATGATACAAGAAGAACATGATACCTTTATAATAAGTTTGTAGCTGATATAATTAATAACATTAACCTCACATCATAACAATGGCACGTTAAAAGTTCTCTCTCTCTCTCTCTCTCTCTCTCTCTCTCTCTCTCTCTCTTTCTCTCTCTCTCAAAACTCTCTATGTGTTGCTGCAAAAATCCAACCTAGATTGAAGTTTCAGTTACCGCCCCTTGCTCTTGCTCGGGGTAGGCAACATCCCTCTGCT…
MdLDc	chr17	17434330	Guitton et al. 2012	SNP	MDP0000145072	MDP	MDP0000145072
MdLHP1b	chr17	23582634	Guitton et al. 2012	SNP	MDP0000293596	MDP	MDP0000293596
CH05d08y	chr17	23836378	BLAST	SSR	MDP0000164305	Amplicon	AATTAGTTTCATGGATGGGAAAAAGAGGTGGAGAGAGAGAGAGAGAGAGAGAGAGAGAGAGAGAGAGAGAGAGAGAGAGAGCATATATCAGGAGAGGTTATCACTTTAGTCAGCTAACTGTAACCTAATCACAACACTGACATGTGGCAATCAGTATAATAAAAACTCTCAAAATAAAAGCTTCAAAAAAGTTATCCTCAAGCTTAGTGAGTTATGAAAGAATCAGCATTGTAAAATCCATGATATACACTTCTTCAACACTGGTATTCCAGAGTTAAGAATT

## Sheet: Table_S3
Additional file 2: Table S3. Genomic position of the QTL related to biennial bearing using the 'Starkrimson' x 'Granny Smith' apple genetic map [25, 35].
For each QTL the table displays the trait name, trait name abbreviation, the chromosome (chr) and the position where the QTL was detected (position of the confidence interval in bp with the associated genetic marker, and the peak defined as the middle of the interval), the percentage of explained variance by the QTL (R2 (%)), the additivity and the LOD score associated with the QTL, and the refer…
Trait_name	Trait_id	chr	Conf1_bp	Conf1_marker	Conf2_bp	Conf2_marker	R2 (%)	Add	Lod	Publication
Autocorrelation coefficient	auto_cov_loc	chr11	237131	CH04h02	3624217	GDSNP01140	22.6		7.24	Durand et al. 2013
Autocorrelation coefficient	auto_cov_loc	chr14	5232968	GDSNP01401	16269065	CH01g05				Durand et al. 2013
Biennial Bearing Index on fruit production	BBI_fruit	chr13	12114574	NH009b	25537167	NZSNPQ06942	14.8	0	4.87	Guitton et al. 2011
Biennial Bearing Index on inflorescence production	BBI_inf	chr10	27962459	MdARF3	32852926	MS06g03	13.5	-0.0127188	4.63	Guitton et al. 2011
Biennial Bearing Index on inflorescence production	BBI_inf	chr4	8244360	CH02h11a	18271952	MdPHYAa	15.7	0.0388046	5.31	Guitton et al. 2011
Biennial Bearing Index on inflorescence production	BBI_inf	chr8	10751394	MdEFL3a	14309668	CH02g09	12	0.0266243	4.33	Guitton et al. 2011
Biennial Bearing Index on inflorescence production	BBI_res_norm	chr1	24897671	MdGA20ox1a	25417018	MdBFTa	17.7	-16.1305	5.91	Guitton et al. 2011
Biennial Bearing Index on inflorescence production	BBI_res_norm	chr8	10738830	CH01c06	14309668	CH02g09	18.6	0.0266243	5.62	Durand et al. 2013
Cumulative Inflorescence Yield	CY_inf	chr15	3184027	CH03b06	11412854	MdRGL3a	24	117	6.35	Guitton et al. 2011

## Sheet: Table_S4
Additional file 2: Table S4. Significance of the effect estimated by ANOVA for each apple gene studied by qRT‐PCR (*, p-value < 0.05; **, p-value < 0.01; ***, p-value < 0.001).
The model considered the date (day 118, 131, 151, 180 and 222), treatment (no crop ('OFF') v. heavy crop ('ON')) and tree effects with the effect of the bud nested in tree.
Source of variation	MdFT1		MdFT2		AFL1		AFL2		MdAP1a		MdAP1b		MdSOC1-like		MdTFL1
Date	0	***	0.0002776	***	0	***	1.53e-05	***	1.2e-06	***	0	**	0.0212947	*	0	***
Treatment	0.786129		0.320909		0.880351		0.897909		0.163007		0.245379		0.0168017	*	0.139955
Tree	0.852327		0.99005		0.842563		0.730861		0.317395		0.647644		0.818915		0.509829
Meristem	0.368188		0.0817033		0.110158		0.0354757	*	0.312279		0.366298		0.365326		0.898441

## Sheet: Table_S5
Additional file 2: Table S5. Significance of the difference of relative expression between apple trees inhibiting flowering ('ON') and trees initiating flowering ('OFF') for each studied gene and at each date estimated by Student t-test (., p-value < 0.1; *, p-value < 0.05; **, p-value < 0.01; ***, p-value < 0.001).
DAFB	MdFT1		MdFT2		AFL1		AFL2		MdAP1a		MdAP1b		MdSOC1-like		MdTFL1
15	0.569629		0.250428		0.193311		0.741771		0.0362786	*	0.00175075	***	0.719939		0.0540084	.
28	0.625552		0.894207		0.55434		0.273779		0.776608		0.228694		0.12296		0.886112
48	0.572		0.112443		0.298598		0.577036		0.265836		0.678133		0.645217		0.715633
77	0.388636		0.843914		0.854302		0.880583		0.0695952		0.573884		5.387e-05	***	0.265598
119	0.384878		0.5032		0.736868		0.697606		0.169225		0.571578		0.95431		0.315105

## Sheet: Table S6
Additional file 2: Table S6. Number of genes, mean and standard error per group of the genes with a differential expression at least one time of the three sampled dates.
Groups were formed by tagging each gene at each sampling date, as "a" if its log² ratio was less than -1, "b" if its log² ratio was more than 1 or "c" if it exhibited no differential expression. The 26 possible combinations (33 minus 1 because the genes not differentially expressed at the three dates were discarded) constituted the possible groups. Among them, 15 were observed in the microaray re…
			Mean			Standard error
cluster N°	cluster code	Nb genes	131	151	222	131	151	222
1	aaa	9	-1.40222	-1.49111	-1.76667	0.715555	0.344654	0.518917
2	aca	10	-1.368	-0.498	-1.522	0.313113	0.432507	0.357299
3	acc	13	-1.27231	-0.347692	-0.101538	0.242424	0.325094	0.346743
4	caa	35	-0.362	-1.31829	-1.62829	0.267129	0.219216	0.655777
5	cac	106	-0.232075	-1.28292	-0.266509	0.356493	0.267681	0.439851
	cab	2	0.075	-1.35	1.185	0.148492	0.141421	0.00707107
6	cca	201	-0.118109	-0.203035	-1.37085	0.336903	0.425534	0.422677
	cba	1	0.2	1.07	-2.35
7	bbc	5	2.204	1.644	0.356	0.608301	0.450533	0.24684
8	bcc	28	1.34964	0.287857	0.158929	0.240962	0.357298	0.260161
	bca	1	1.36	-0.2	-1
	bcb	1	1.54	0.93	1.27
9	cbc	57	0.15193	1.27421	0.317018	0.383426	0.331237	0.411322
10	cbb	30	0.199667	1.29667	1.302	0.263157	0.196246	0.219708
11	ccb	149	0.0671812	0.283356	1.21946	0.251874	0.317153	0.262042

## Sheet: Table_S7A
Additional file 2: Table S7A. Gene ontology (GO) categorization of genes differentially expressed in apical buds of apple trees inhibiting flowering ('ON') or initiating flowering ('OFF') at day 131.
GO term	Description	Number in input list	Number in BG/Ref	p-value	FDR
GO:0006950	response to stress	13	2320	4.5e-06	0.00068
GO:0050896	response to stimulus	15	4057	0.0001	0.0076
GO:0009628	response to abiotic stimulus	8	1471	0.0005	0.025
GO:0051716	cellular response to stimulus	6	840	0.00068	0.026
GO:0016491	oxidoreductase activity	8	1463	0.00049	0.0088
BG, background; Ref, reference; FDR, false discovery rate.

## Sheet: Table_S7B
Additional file 2: Table S7B. Gene ontology (GO) categorization of genes differentially expressed in apical buds of apple trees inhibiting flowering ('ON') or trees initiating flowering ('OFF') at day 151.
GO term	Description	Number in input list	Number in BG/Ref	p-value	FDR
GO:0006950	response to stress	34	2320	8.9e-11	4.4e-08
GO:0050896	response to stimulus	42	4057	1.3e-08	3.3e-06
GO:0009408	response to heat	9	161	3.8e-08	6.3e-06
GO:0009642	response to light intensity	6	90	2.9e-06	0.00032
GO:0010035	response to inorganic substance	9	279	3.2e-06	0.00032
GO:0009644	response to high light intensity	5	57	5.7e-06	0.00048
GO:0009266	response to temperature stimulus	11	485	6.8e-06	0.00049
GO:0009605	response to external stimulus	10	429	1.4e-05	0.00073
GO:0042546	cell wall biogenesis	5	70	1.5e-05	0.00073
GO:0009628	response to abiotic stimulus	19	1471	1.2e-05	0.00073
GO:0009753	response to jasmonic acid stimulus	7	215	3.8e-05	0.0017
GO:0042221	response to chemical stimulus	22	2085	5e-05	0.0021
GO:0006979	response to oxidative stress	8	332	8.4e-05	0.0032
GO:0006629	lipid metabolic process	12	841	0.00021	0.0077
GO:0006952	defense response	11	766	0.00037	0.012
GO:0008610	lipid biosynthetic process	8	439	0.00053	0.017
GO:0019725	cellular homeostasis	5	174	0.00087	0.026
GO:0034637	cellular carbohydrate biosynthetic process	5	177	0.00094	0.026
GO:0009611	response to wounding	5	197	0.0015	0.039
GO:0009751	response to salicylic acid stimulus	5	200	0.0016	0.04
GO:0065008	regulation of biological quality	9	665	0.0019	0.045
GO:0016491	oxidoreductase activity	21	1463	7.6e-07	0.00012
GO:0019825	oxygen binding	9	255	1.6e-06	0.00012
GO:0003824	catalytic activity	66	9638	3e-06	0.00015
GO:0016705	oxidoreductase activity, acting on paired donors, with incorporation or reduction of molecular oxygen	7	198	2.3e-05	0.0009
GO:0016835	carbon-oxygen lyase activity	5	163	0.00066	0.02
BG, background; Ref, reference; FDR, false discovery rate.

## Sheet: Table_S7C
Additional file 2: Table S7C. Gene ontology (GO) categorization of genes differentially expressed in apical buds of apple trees inhibiting flowering ('ON') or trees initiating flowering ('OFF') at day 222.
GO term	Description	Number in input list	Number in BG/Ref	p-value	FDR
GO:0050896	response to stimulus	69	4057	1.5e-10	1.3e-07
GO:0042221	response to chemical stimulus	44	2085	1.3e-09	5.9e-07
GO:0006950	response to stress	44	2320	2.9e-08	8.8e-06
GO:0019438	aromatic compound biosynthetic process	12	237	5e-07	0.00011
GO:0006725	cellular aromatic compound metabolic process	15	399	7.3e-07	0.00013
GO:0009834	secondary cell wall biogenesis	5	19	8.9e-07	0.00013
GO:0009698	phenylpropanoid metabolic process	10	175	1.6e-06	0.00021
GO:0009699	phenylpropanoid biosynthetic process	9	141	2.3e-06	0.00025
GO:0006979	response to oxidative stress	13	332	2.6e-06	0.00026
GO:0009889	regulation of biosynthetic process	34	1881	3.6e-06	0.00029
GO:0031326	regulation of cellular biosynthetic process	34	1881	3.6e-06	0.00029
GO:0080090	regulation of primary metabolic process	34	1952	7.9e-06	0.00058
GO:0009832	plant-type cell wall biogenesis	6	58	9.1e-06	0.00062
GO:0009719	response to endogenous stimulus	23	1068	1.1e-05	0.00069
GO:0010033	response to organic substance	26	1342	1.7e-05	0.001
GO:0031323	regulation of cellular metabolic process	34	2036	1.9e-05	0.001
GO:0042546	cell wall biogenesis	6	70	2.5e-05	0.0013
GO:0009628	response to abiotic stimulus	27	1471	3e-05	0.0015
GO:0019748	secondary metabolic process	14	489	3.3e-05	0.0016
GO:0010556	regulation of macromolecule biosynthetic process	31	1843	3.9e-05	0.0017
GO:0019219	regulation of nucleobase, nucleoside, nucleotide and nucleic acid metabolic process	31	1847	4e-05	0.0017
GO:0009739	response to gibberellin stimulus	8	159	4.3e-05	0.0017
GO:0009753	response to jasmonic acid stimulus	9	215	5.6e-05	0.0022
GO:0006807	nitrogen compound metabolic process	51	3826	6e-05	0.0022
GO:0051171	regulation of nitrogen compound metabolic process	31	1888	6e-05	0.0022
GO:0009058	biosynthetic process	63	5118	7.4e-05	0.0025
GO:0010035	response to inorganic substance	10	279	7.7e-05	0.0025
GO:0019222	regulation of metabolic process	34	2210	9.1e-05	0.0026
GO:0006350	transcription	31	1923	8.4e-05	0.0026
GO:0032502	developmental process	35	2304	9.1e-05	0.0026
GO:0009725	response to hormone stimulus	20	982	8.6e-05	0.0026
GO:0042398	cellular amino acid derivative biosynthetic process	9	233	0.0001	0.0028
GO:0045449	regulation of transcription	29	1802	0.00015	0.004
GO:0006575	cellular amino acid derivative metabolic process	10	315	0.0002	0.0053
GO:0009813	flavonoid biosynthetic process	5	69	0.00025	0.0063
GO:0060255	regulation of macromolecule metabolic process	31	2060	0.00028	0.0068
GO:0006820	anion transport	5	72	0.0003	0.0072
GO:0032501	multicellular organismal process	31	2094	0.00036	0.0085
GO:0006139	nucleobase, nucleoside, nucleotide and nucleic acid metabolic process	42	3198	0.0004	0.0092
GO:0009812	flavonoid metabolic process	5	78	0.00042	0.0094
GO:0007275	multicellular organismal development	30	2020	0.00043	0.0094
GO:0044249	cellular biosynthetic process	58	4925	0.00047	0.01
GO:0006811	ion transport	11	427	0.00055	0.011
GO:0010468	regulation of gene expression	29	2001	0.00078	0.016
GO:0009416	response to light stimulus	13	596	0.00081	0.016
GO:0033692	cellular polysaccharide biosynthetic process	5	92	0.00086	0.017
GO:0006519	cellular amino acid and derivative metabolic process	14	682	0.00092	0.017
GO:0009314	response to radiation	13	613	0.001	0.019
GO:0050794	regulation of cellular process	42	3375	0.0012	0.021
GO:0009791	post-embryonic development	14	705	0.0012	0.022
GO:0016051	carbohydrate biosynthetic process	8	277	0.0015	0.027
GO:0065007	biological regulation	49	4188	0.0016	0.028
GO:0008152	metabolic process	104	10614	0.0017	0.029
GO:0009605	response to external stimulus	10	429	0.002	0.032
GO:0000271	polysaccharide biosynthetic process	5	112	0.002	0.032
GO:0050789	regulation of biological process	44	3697	0.0021	0.033
GO:0009414	response to water deprivation	7	229	0.0022	0.035
GO:0051716	cellular response to stimulus	15	840	0.0023	0.036
GO:0006260	DNA replication	5	117	0.0024	0.036
GO:0010038	response to metal ion	7	238	0.0027	0.04
GO:0009415	response to water	7	240	0.0028	0.04
GO:0034637	cellular carbohydrate biosynthetic process	6	177	0.0028	0.04
GO:0046686	response to cadmium ion	6	178	0.0028	0.04
GO:0034645	cellular macromolecule biosynthetic process	43	3661	0.003	0.041
GO:0044264	cellular polysaccharide metabolic process	5	127	0.0033	0.045
GO:0009987	cellular process	111	11684	0.0033	0.045
GO:0009059	macromolecule biosynthetic process	43	3685	0.0033	0.045
GO:0051179	localization	26	1922	0.0037	0.048
GO:0048856	anatomical structure development	24	1726	0.0037	0.048
GO:0003824	catalytic activity	103	9638	6.9e-05	0.014
GO:0016491	oxidoreductase activity	25	1463	0.00018	0.018
GO:0016758	transferase activity, transferring hexosyl groups	10	340	0.00036	0.024
GO:0003677	DNA binding	38	2892	0.00077	0.03
GO:0046527	glucosyltransferase activity	6	136	0.00076	0.03
GO:0016757	transferase activity, transferring glycosyl groups	12	544	0.0012	0.038
BG, background; Ref, reference; FDR, false discovery rate.

## Sheet: Table_S8A
Additional file 2: Table S8A. List of apple genes showing significant differential expression at day 131.
For each gene, the table displays information related to expression of the gene over the three dates of the experiment (expression intensity in each treatment, log² ratio with associated p-value and FDR) and related to gene annotations using three databases (TAIR, Interpro and TRembl).
genes_probe_id	genes_seq_id	Expression_ON_Day_131	Expression_OFF__Day_131	Ratio_Day_131	pval_Day_131	FDR_Day_131	Expression_ON_Day_151	Expression_OFF_Day_151	Ratio_Day_151	pval_Day_151	FDR_Day_151	Expression_ON_Day_222	Expression_OFF_Day_222	Ratio_Day_222	pval_Day_222	FDR_Day_222	Sense	Spec	L_sim	AT_Id	At_Function	Molecular_Function	Biological_Process	Subsell__Loc	At_Description	Percent_Identity	Length_of_Overlap	E_value	Score	Interpro_ID	Organism	Description	Percent_Identity2	Length_of_Overlap2	E_value2	Score2	TRembl_ID	Organism2	Description2	Percent_Identity3	Length_of_Overlap3	E_value3	Score3
AryANE_v1_00063570	MDP0000096208	4.99	3.73	-1.25	0.000663	1	4.59	3.36	-1.24	2.51e-05	0.0113	4.06	2.31	-1.75	0.00108	0.0202	S	1	15	AT3G47340	ASN1 (DARK INDUCIBLE 6)	asparagine biosynthetic process	asparagine synthase (glutamine-hydrolyzing) activity	No targeting	ASN1 (GLUTAMINE-DEPENDENT ASPARAGINE SYNTHASE 1); asparagine synthase (glutamine-hydrolyzing)	83.11	586	0	996	ASNS_ASPOF	Asparagus officinalis (Garden asparagus)	Asparagine synthetase [glutamine-hydrolyzing]	82.72	596	0	1003	D7SJV6_VITVI	Vitis vinifera (Grape)	Whole genome shotgun sequence of line PN40024, scaffold_4.assembly12x	88.47	581	0	1046
AryANE_v1_00063789	MDP0000119630	7.04	5.61	-1.42	0.000518	1	7.22	5.46	-1.77	7.65e-06	0.00224	7.02	4.63	-2.39	0.000506	0.00776	S	2	20	AT3G47340	ASN1 (DARK INDUCIBLE 6)	asparagine biosynthetic process	asparagine synthase (glutamine-hydrolyzing) activity	No targeting	ASN1 (GLUTAMINE-DEPENDENT ASPARAGINE SYNTHASE 1); asparagine synthase (glutamine-hydrolyzing)	78.21	624	0	982	ASNS1_LOTJA	Lotus japonicus	Asparagine synthetase [glutamine-hydrolyzing] 1	78.57	630	0	994	D7SJV6_VITVI	Vitis vinifera (Grape)	Whole genome shotgun sequence of line PN40024, scaffold_4.assembly12x	82.75	626	0	1030
AryANE_v1_00064166	MDP0000121259	2.97	1.94	-1.02	0.00241	1	3.05	1.33	-1.73	3.29e-08	9.73e-06	3.32	1.85	-1.47	0.000288	0.00306	S	2	23	AT4G35770	SEN1 (DARK INDUCIBLE 1)	aging	molecular function unknown	plastid	SEN1 (SENESCENCE 1)	67.65	68	6e-24	105	DIN1_RAPSA	Raphanus sativus (Radish)	Senescence-associated protein DIN1	67.65	68	1e-23	108	B9MX96_POPTR	Populus trichocarpa (Western balsam poplar) (Populus balsamifera subsp. trichocarpa)	Predicted protein	80.88	68	2e-27	125
AryANE_v1_00071920	MDP0000158868	4.07	3.03	-1.03	0.00987	1	4.11	3.56	-0.56	0.00696	1	3.26	3.33	0.07	0.731	1	S	2	23	AT1G34060	alliinase family protein	transport	catalytic activity	endo. retic.	alliinase family protein	51.12	313	2e-93	339	ALLN_ALLAS	Allium ascalonicum (Shallot) (Allium cepa var. aggregatum)	Alliin lyase	51.75	286	1e-71	270	D7SXY2_VITVI	Vitis vinifera (Grape)	Whole genome shotgun sequence of line PN40024, scaffold_157.assembly12x	60.34	353	4e-112	409
AryANE_v1_00074395	MDP0000171438	5.17	3.67	-1.49	0.00232	1	4.6	3.94	-0.67	0.0144	1	3.72	2.13	-1.59	0.000102	0.000422	S	1	17	AT5G47500	pectinesterase family protein	cell wall modification	pectinesterase activity	endo. retic.	pectinesterase family protein	46.36	110	3e-18	89	PME68_ARATH	Arabidopsis thaliana (Mouse-ear cress)	Probable pectinesterase 68	46.36	110	3e-17	89	Q9ATC9_MALDO	Malus domestica (Apple) (Pyrus malus)	Auxin-repressed protein like-protein	81.71	82	8e-25	117
AryANE_v1_00076008	MDP0000179545	1.72	0.69	-1.02	0.00579	1	3.32	1.36	-1.97	8.46e-06	0.00271	4.24	2.47	-1.77	1.75e-05	1.46e-05	S	2	22	AT3G18470	unknown protein	biological process unknown	molecular function unknown	No targeting	unknown protein	42.71	96	4e-17	83.2	Y1487_ARATH	Arabidopsis thaliana (Mouse-ear cress)	Uncharacterized protein At1g14870	39.05	105	6e-13	72.8	D7T8N7_VITVI	Vitis vinifera (Grape)	Whole genome shotgun sequence of line PN40024, scaffold_11.assembly12x	47.52	101	4e-21	104
AryANE_v1_00078355	MDP0000191415	2.5	0.83	-1.66	0.00144	1	0.59	0.2	-0.4	0.0606	1	0.21	-0.19	-0.4	0.0749	1	S	1	16	AT2G33690	late embryogenesis abundant pr	biological process unknown	molecular function unknown	nucleus	late embryogenesis abundant protein, putative / LEA protein, putative	63.04	46	2e-13	70.5	NA	NA	NA	NA	NA	NA	NA	Q9S7N8_SOYBN	Glycine max (Soybean) (Glycine hispida)	Putative uncharacterized protein	66.67	69	1e-21	105
AryANE_v1_00081736	MDP0000208351	5.28	4.1	-1.17	0.000429	1	4.39	4.52	0.12	0.684	1	5.31	3.32	-1.99	0.000135	0.000905	S	2	23	AT5G56550	unknown protein	biological process unknown	molecular function unknown	nucleus	OXS3 (OXIDATIVE STRESS 3)	53.06	98	3e-18	87	NA	NA	NA	NA	NA	NA	NA	A5BBL4_VITVI	Vitis vinifera (Grape)	Putative uncharacterized protein	62	100	5e-26	120
AryANE_v1_00081786	MDP0000208617	2.69	1.42	-1.26	0.000228	1	5.27	3.91	-1.37	1.14e-06	0.000373	5.49	3.56	-1.93	6.99e-06	6.4e-07	S	1	14	AT1G61740	unknown protein	biological process unknown	molecular function unknown	endo. retic.	unknown protein	58.63	452	3e-114	408	NA	NA	NA	NA	NA	NA	NA	B9HYU9_POPTR	Populus trichocarpa (Western balsam poplar) (Populus balsamifera subsp. trichocarpa)	Predicted protein	62.66	474	8e-135	484
AryANE_v1_00084665	MDP0000223224	2.23	1.09	-1.13	0.000515	1	1.83	0.82	-1.02	0.00427	1	1.87	0.77	-1.1	0.0093	1	S	1	16	AT4G32480	unknown protein	biological process unknown	molecular function unknown	No targeting	unknown protein	50.95	263	2e-71	265	NA	NA	NA	NA	NA	NA	NA	B9RBD3_RICCO	Ricinus communis (Castor bean)	Putative uncharacterized protein	65.48	281	3e-98	362
AryANE_v1_00086964	MDP0000235028	1.85	0.62	-1.22	0.000404	1	0.41	0.48	0.06	0.759	1	-0.38	-0.48	-0.1	0.631	1	S	1	19	AT5G64750	ABR1 (ABA REPRESSOR1); DNA bin	regulation of transcription, DNA-dependent	DNA binding	nucleus	ABR1 (ABA REPRESSOR1); DNA binding / transcription factor	74.03	77	5e-15	79.3	ABR1_ARATH	Arabidopsis thaliana (Mouse-ear cress)	Ethylene-responsive transcription factor ABR1	74.03	77	5e-14	79.3	D5L116_MALDO	Malus domestica (Apple) (Pyrus malus)	AP2 domain class transcription factor	88.89	432	5e-122	442
AryANE_v1_00087835	MDP0000240032	4.95	3.84	-1.1	0.00476	1	5.76	4.52	-1.25	0.00046	0.152	6.65	3.97	-2.68	5.24e-06	2.14e-07	S	1	15	AT1G24620	polcalcin, putative / calcium-	response to cold	calcium ion binding	No targeting	polcalcin, putative / calcium-binding pollen allergen, putative	35.29	153	3e-18	87.8	CML25_ARATH	Arabidopsis thaliana (Mouse-ear cress)	Probable calcium-binding protein CML25	35.29	153	2e-17	87.8	A9PJE5_9ROSI	Populus trichocarpa x Populus deltoides	Putative uncharacterized protein	73.25	157	5e-47	190
AryANE_v1_00097884	MDP0000290114	4.02	2.98	-1.03	0.00437	1	3.11	2.38	-0.74	0.00075	0.184	0.91	0.49	-0.42	0.0776	1	S	1	17	AT2G01770	VIT1 (VACUOLAR IRON TRANSPORTE	intracellular sequestering of iron ion	iron ion transmembrane transporter activity	No targeting	VIT1 (vacuolar iron transporter 1); iron ion transmembrane transporter	76.85	216	6e-81	296	CCC1_YEAST	Saccharomyces cerevisiae (Baker's yeast)	Protein CCC1	40.74	162	5e-19	94.7	B9HVT4_POPTR	Populus trichocarpa (Western balsam poplar) (Populus balsamifera subsp. trichocarpa)	Predicted protein	82.3	243	8e-90	333
AryANE_v1_00098089	MDP0000291146	3.48	2.28	-1.19	0.00034	1	2.6	2.76	0.15	0.404	1	2.19	1.12	-1.07	0.00194	0.0527	S	1	15	AT3G20100	CYP705A19 (cytochrome P450, fa	electron transport	monooxygenase activity	endo. retic.	CYP705A19; electron carrier/ heme binding / iron ion binding / monooxygenase/ oxygen binding	45.57	531	3e-114	409	THAD_ARATH	Arabidopsis thaliana (Mouse-ear cress)	Cytochrome P450 705A5	44.23	520	4e-108	392	A5AEX9_VITVI	Vitis vinifera (Grape)	Putative uncharacterized protein	56.06	437	7e-127	458
AryANE_v1_00104662	MDP0000322279	2.78	1.43	-1.34	0.000619	1	2.24	1.98	-0.27	0.158	1	3.45	1.99	-1.46	8.29e-05	0.000352	S	1	17	AT3G23240	ATERF1/ERF1 (ETHYLENE RESPONSE	regulation of transcription, DNA-dependent	DNA binding	plastid	ERF1 (ETHYLENE RESPONSE FACTOR 1); DNA binding / transcription activator/ transcription factor	56	200	2e-39	159	ERF92_ARATH	Arabidopsis thaliana (Mouse-ear cress)	Ethylene-responsive transcription factor 1B	56	200	2e-38	159	B9S7J4_RICCO	Ricinus communis (Castor bean)	Ethylene-responsive transcription factor 1B, putative	59.2	201	1e-46	190
AryANE_v1_00104819	MDP0000323622	1.73	0.58	-1.14	0.000457	1	2.25	0.39	-1.87	1.54e-08	9.73e-06	2.05	0.41	-1.64	0.00168	0.0445	S	1	15	AT4G35770	SEN1 (DARK INDUCIBLE 1)	aging	molecular function unknown	plastid	SEN1 (SENESCENCE 1)	71.15	52	6e-18	85.5	DIN1_RAPSA	Raphanus sativus (Radish)	Senescence-associated protein DIN1	72.34	47	2e-14	77.4	B9SXL0_RICCO	Ricinus communis (Castor bean)	Senescence-associated protein DIN1, putative	67.95	78	1e-22	109
AryANE_v1_00107397	MDP0000362288	3.72	1.8	-1.91	0.000185	1	4.14	3.21	-0.94	0.000518	0.152	4.61	2.65	-1.96	1.41e-05	6.33e-06	S	1	17	NA	NA	NA	NA	NA	NA	NA	NA	NA	NA	NA	NA	NA	NA	NA	NA	NA	NA	NA	NA	NA	NA	NA	NA
AryANE_v1_00108199	MDP0000385446	1.62	0.6	-1.01	0.00103	1	0.51	0.64	0.12	0.505	1	0.52	0.06	-0.46	0.0453	1	S	1	17	AT4G33467	.	.	.	.	unknown protein	48.44	64	3e-07	50.4	NA	NA	NA	NA	NA	NA	NA	B9MZ92_POPTR	Populus trichocarpa (Western balsam poplar) (Populus balsamifera subsp. trichocarpa)	Predicted protein	50.5	101	5e-13	77.4
AryANE_v1_00109727	MDP0000433094	5.26	3.94	-1.31	0.000181	1	5.92	5.05	-0.88	0.000303	0.0824	5.8	4.67	-1.13	0.000479	0.00776	S	2	23	AT2G44130	.	.	.	.	kelch repeat-containing F-box family protein	40.73	275	6e-53	204	FBK46_ARATH	Arabidopsis thaliana (Mouse-ear cress)	F-box/kelch-repeat protein At2g44130	40.73	275	6e-52	204	B9GLG5_POPTR	Populus trichocarpa (Western balsam poplar) (Populus balsamifera subsp. trichocarpa)	Predicted protein	66.29	350	8e-132	474
AryANE_v1_00112816	MDP0000534716	4.32	3.19	-1.12	0.00248	1	2.98	2.43	-0.56	0.00948	1	2.01	1.95	-0.06	0.772	1	S	1	16	AT3G54450	proton-dependent oligopeptide	oligopeptide transport	transporter activity	No targeting	transporter	59.32	558	1e-168	590	PTR2_ARATH	Arabidopsis thaliana (Mouse-ear cress)	Peptide transporter PTR2	41.23	587	4e-99	362	B9RGA9_RICCO	Ricinus communis (Castor bean)	Peptide transporter, putative	69.29	560	0	677
AryANE_v1_00115291	MDP0000615948	6.45	4.99	-1.45	0.000124	1	6.46	5.82	-0.65	0.00446	1	5.8	5.53	-0.27	0.259	1	S	1	17	AT2G46680	ATHB-7 (ARABIDOPSIS THALIANA H	regulation of transcription, DNA-dependent	DNA binding	nucleus	ATHB-7 (ARABIDOPSIS THALIANA HOMEOBOX 7); transcription activator/ transcription factor	71.62	74	2e-26	115	HOX6_ORYSJ	Oryza sativa subsp. japonica (Rice)	Homeobox-leucine zipper protein HOX6	71.62	74	1e-25	116	Q9XH73_PRUAR	Prunus armeniaca (Apricot)	Homeobox leucine zipper protein	60.81	222	2e-45	186
AryANE_v1_00116978	MDP0000671095	1.31	0.01	-1.29	0.00435	1	0.86	0.15	-0.72	0.0013	0.239	0.6	1.02	0.42	0.0763	1	S	2	29	AT1G75250	myb family transcription facto	regulation of transcription	DNA binding	No targeting	ATRL6 (ARABIDOPSIS RAD-LIKE 6); transcription factor	64.91	57	1e-14	75.1	NA	NA	NA	NA	NA	NA	NA	B9H0S1_POPTR	Populus trichocarpa (Western balsam poplar) (Populus balsamifera subsp. trichocarpa)	Predicted protein	70.18	57	2e-16	88.2
AryANE_v1_00117559	MDP0000688645	5.47	4.12	-1.34	0.000765	1	4.98	4.24	-0.75	0.0195	1	3.62	2.35	-1.27	0.0016	0.0411	S	2	20	AT4G27450	unknown protein	biological process unknown	molecular function unknown	No targeting	unknown protein	64	250	3e-90	328	TSJT1_TOBAC	Nicotiana tabacum (Common tobacco)	Stem-specific protein TSJT1	39.07	151	7e-23	107	B9RZ68_RICCO	Ricinus communis (Castor bean)	Stem-specific protein TSJT1, putative	72.27	256	1e-103	379
AryANE_v1_00119227	MDP0000744149	1.76	0.36	-1.39	0.00397	1	0.28	0.09	-0.2	0.275	1	0.68	0.48	-0.2	0.351	1	S	1	16	AT5G40420	OLEO2 (OLEOSIN 2)	sequestering of lipid	molecular function unknown	No targeting	OLEO2 (OLEOSIN 2)	42.42	165	2e-19	92	OLEO2_ARATH	Arabidopsis thaliana (Mouse-ear cress)	Oleosin 21.2 kDa	42.42	165	2e-18	92	Q2TE75_COFAR	Coffea arabica (Coffee)	Oleosin	53.1	145	5e-23	111
AryANE_v1_00120670	MDP0000788170	4.13	2.62	-1.5	0.000358	1	4.2	4.05	-0.16	0.398	1	0.26	0.02	-0.24	0.299	1	S	1	16	AT1G78780	pathogenesis-related family pr	biological process unknown	molecular function unknown	No targeting	pathogenesis-related family protein	49.79	237	6e-66	247	PRPX_HORVU	Hordeum vulgare (Barley)	Pathogen-related protein	51.48	237	3e-64	244	B9H7P1_POPTR	Populus trichocarpa (Western balsam poplar) (Populus balsamifera subsp. trichocarpa)	Predicted protein	73.53	238	4e-103	377
AryANE_v1_00122425	MDP0000843303	2.9	1.01	-1.88	0.000136	1	3.12	2.15	-0.98	0.00203	0.356	2.85	0.89	-1.96	0.000172	0.000905	S	1	15	AT2G44130	.	.	.	.	kelch repeat-containing F-box family protein	41.54	272	4e-55	212	FBK46_ARATH	Arabidopsis thaliana (Mouse-ear cress)	F-box/kelch-repeat protein At2g44130	41.54	272	4e-54	212	B9GLG5_POPTR	Populus trichocarpa (Western balsam poplar) (Populus balsamifera subsp. trichocarpa)	Predicted protein	65.34	352	3e-126	456
AryANE_v1_00123386	MDP0000871689	1.55	0.53	-1.01	0.00206	1	0.96	0.85	-0.12	0.502	1	2.21	1.02	-1.19	0.000457	0.00776	S	1	17	AT3G23240	ATERF1/ERF1 (ETHYLENE RESPONSE	regulation of transcription, DNA-dependent	DNA binding	plastid	ERF1 (ETHYLENE RESPONSE FACTOR 1); DNA binding / transcription activator/ transcription factor	55.67	203	2e-45	179	ERF92_ARATH	Arabidopsis thaliana (Mouse-ear cress)	Ethylene-responsive transcription factor 1B	55.67	203	2e-44	179	B9S7J4_RICCO	Ricinus communis (Castor bean)	Ethylene-responsive transcription factor 1B, putative	63.18	201	2e-52	209
AryANE_v1_00123624	MDP0000879337	3.89	2.75	-1.13	0.000527	1	4.28	3.95	-0.34	0.133	1	2.16	1.8	-0.36	0.268	1	S	2	23	AT1G73830	BEE3 (BR ENHANCED EXPRESSION 3	regulation of transcription	DNA binding	nucleus	BEE3 (BR ENHANCED EXPRESSION 3); DNA binding / transcription factor	69.93	143	1e-45	179	BEE3_ARATH	Arabidopsis thaliana (Mouse-ear cress)	Transcription factor BEE 3	69.93	143	1e-44	179	B9T1P0_RICCO	Ricinus communis (Castor bean)	DNA binding protein, putative	71.35	178	4e-57	224
AryANE_v1_00125516	MDP0000937088	4.79	1.5	-3.28	4.63e-07	1	3.16	1.97	-1.2	4.34e-05	0.0182	3.05	1.88	-1.17	0.000341	0.00423	S	1	15	AT2G42560	late embryogenesis abundant do	embryonic development ending in seed dormancy	molecular function unknown	No targeting	late embryogenesis abundant domain-containing protein / LEA domain-containing protein	36.69	308	4e-21	100	SBP65_SOYBN	Glycine max (Soybean) (Glycine hispida)	Seed biotin-containing protein SBP65	54.64	183	1e-35	152	C6K8D1_SOYBN	Glycine max (Soybean) (Glycine hispida)	Seed biotinylated protein 68 kDa isoform	54.64	183	2e-34	152
AryANE_v1_00125626	MDP0000940828	5.23	4.18	-1.04	0.00292	1	6.52	5.89	-0.64	0.00497	1	6.13	4.53	-1.6	3.25e-05	3.01e-05	S	1	16	AT5G03230	unknown protein	biological process unknown	molecular function unknown	No targeting	unknown protein	45.16	186	7e-28	120	NA	NA	NA	NA	NA	NA	NA	B9IFN1_POPTR	Populus trichocarpa (Western balsam poplar) (Populus balsamifera subsp. trichocarpa)	Predicted protein	50.56	180	2e-29	131
AryANE_v1_00125661	MDP0000941692	4.42	3.38	-1.03	0.0047	1	3.1	3.31	0.2	0.299	1	1.24	1.97	0.73	0.00729	1	S	2	23	AT1G19640	JMT (JASMONIC ACID CARBOXYL ME	jasmonic acid biosynthetic process	jasmonate O-methyltransferase activity	No targeting	JMT (JASMONIC ACID CARBOXYL METHYLTRANSFERASE); jasmonate O-methyltransferase	58.13	160	2e-49	191	JMT_ARATH	Arabidopsis thaliana (Mouse-ear cress)	Jasmonate O-methyltransferase	58.75	160	2e-49	194	B9R7Y1_RICCO	Ricinus communis (Castor bean)	Jasmonate O-methyltransferase, putative	65.81	155	4e-53	210
AryANE_v1_00125786	MDP0000945267	5.2	3.51	-1.68	0.000836	1	5.08	4.52	-0.57	0.00558	1	3.42	3.39	-0.03	0.93	1	S	1	14	AT1G25560	AP2 domain-containing transcri	regulation of transcription, DNA-dependent	DNA binding	plastid	TEM1 (TEMPRANILLO 1); transcription factor	55.52	299	2e-83	306	RAVL1_ARATH	Arabidopsis thaliana (Mouse-ear cress)	AP2/ERF and B3 domain-containing transcription repressor TEM1	55.52	299	2e-82	306	A5C258_VITVI	Vitis vinifera (Grape)	Putative uncharacterized protein	58.67	300	3e-86	322
AryANE_v1_00064159	MDP0000121241	3.47	4.92	1.46	8.5e-05	1	3.42	4.58	1.15	0.000296	0.0824	2.97	3.64	0.67	0.0447	1	S	1	15	NA	NA	NA	NA	NA	NA	NA	NA	NA	NA	NA	NA	NA	NA	NA	NA	NA	NA	NA	NA	NA	NA	NA	NA
AryANE_v1_00066058	MDP0000130244	1.68	3.81	2.14	9.39e-05	1	1.93	3.68	1.74	3.15e-08	9.73e-06	2.42	2.92	0.5	0.0351	1	S	1	18	AT3G19000	oxidoreductase, 2OG-Fe(II) oxy	biological process unknown	iron ion binding	No targeting	oxidoreductase, 2OG-Fe(II) oxygenase family protein	58.54	357	8e-115	410	FL3H_MALDO	Malus domestica (Apple) (Pyrus malus)	Naringenin,2-oxoglutarate 3-dioxygenase	32.08	346	8e-50	198	B9N4U2_POPTR	Populus trichocarpa (Western balsam poplar) (Populus balsamifera subsp. trichocarpa)	2-oxoglutarate-dependent dioxygenase	70.08	361	4e-148	529
AryANE_v1_00068534	MDP0000142235	0.23	1.51	1.29	0.00566	1	0.32	0.18	-0.15	0.451	1	-0.14	0.05	0.19	0.392	1	S	2	23	AT2G45630	oxidoreductase family protein	metabolic process	catalytic activity	No targeting	oxidoreductase family protein	57.91	297	2e-89	325	GYAR_PYRFU	Pyrococcus furiosus	Glyoxylate reductase	36.6	235	4e-40	165	B9IC38_POPTR	Populus trichocarpa (Western balsam poplar) (Populus balsamifera subsp. trichocarpa)	Predicted protein	66.44	295	1e-102	376
AryANE_v1_00068822	MDP0000143705	1.07	2.87	1.81	2.04e-05	1	-0.22	0.4	0.61	0.00545	1	-0.13	-0.04	0.09	0.657	1	S	1	18	AT3G54670	TTN8 (TITAN8); ATP binding	DNA metabolic process	protein binding	No targeting	NA	66.41	1289	0	1532	SMC1A_XENLA	Xenopus laevis (African clawed frog)	Structural maintenance of chromosomes protein 1A	34.44	1327	7e-174	612	B9T1A8_RICCO	Ricinus communis (Castor bean)	Structural maintenance of chromosome 1 protein, putative	71.75	1292	0	1657
AryANE_v1_00069824	MDP0000148686	0.87	1.92	1.06	0.00282	1	0.25	-0.07	-0.33	0.0983	1	-0.26	-0.29	-0.03	0.87	1	S	1	16	AT3G52740	unknown protein	biological process unknown	molecular function unknown	No targeting	unknown protein	60	75	9e-21	95.5	NA	NA	NA	NA	NA	NA	NA	B9MYX2_POPTR	Populus trichocarpa (Western balsam poplar) (Populus balsamifera subsp. trichocarpa)	Predicted protein	70.67	75	2e-24	115
AryANE_v1_00071727	MDP0000157932	2.35	4.05	1.71	0.000437	1	1.93	1.82	-0.12	0.512	1	1.98	2.35	0.37	0.312	1	S	2	36	NA	NA	NA	NA	NA	NA	NA	NA	NA	NA	NA	NA	NA	NA	NA	NA	NA	NA	NA	NA	NA	NA	NA	NA
AryANE_v1_00072876	MDP0000163728	3.52	5.32	1.81	6.5e-05	1	3.2	3.19	-0.02	0.908	1	3.53	3.88	0.35	0.307	1	S	2	30	NA	NA	NA	NA	NA	NA	NA	NA	NA	NA	NA	NA	NA	NA	NA	NA	NA	NA	NA	NA	NA	NA	NA	NA
AryANE_v1_00074414	MDP0000171553	3.6	5.82	2.23	4.12e-06	1	-0.21	1.97	2.17	4.02e-09	6.58e-07	-0.19	-0.17	0.02	0.93	1	S	1	15	AT1G03890	cupin family protein	biological process unknown	nutrient reservoir activity	endo. retic.	cupin family protein	38.61	373	9e-69	258	LEGA_GOSHI	Gossypium hirsutum (Upland cotton) (Gossypium mexicanum)	Legumin A	43.44	389	3e-80	299	A1E0V4_FICAW	Ficus awkeotsang (Jelly fig)	11S globulin isoform 1A	48.63	401	4e-102	376
AryANE_v1_00079850	MDP0000198856	2.54	3.59	1.06	0.00131	1	1.16	1.57	0.4	0.0411	1	-0.58	-0.53	0.05	0.801	1	S	2	21	NA	NA	NA	NA	NA	NA	NA	NA	NA	NA	NA	NA	NA	NA	NA	NA	NA	D7U3H5_VITVI	Vitis vinifera (Grape)	Whole genome shotgun sequence of line PN40024, scaffold_5.assembly12x	35.77	123	7e-12	73.6
AryANE_v1_00079913	MDP0000199155	2.08	3.41	1.34	0.0045	1	1.69	1.54	-0.16	0.382	1	0.41	-0.02	-0.43	0.0592	1	S	1	16	AT3G52740	unknown protein	biological process unknown	molecular function unknown	No targeting	unknown protein	62.69	67	8e-15	75.9	NA	NA	NA	NA	NA	NA	NA	B9MYX2_POPTR	Populus trichocarpa (Western balsam poplar) (Populus balsamifera subsp. trichocarpa)	Predicted protein	68.49	73	2e-16	88.2
AryANE_v1_00080722	MDP0000203102	5.42	6.75	1.34	0.000167	1	6.41	6.44	0.02	0.932	1	6	6	0	0.986	1	S	2	35	AT1G23740	oxidoreductase, zinc-binding d	metabolic process	catalytic activity	plastid	oxidoreductase, zinc-binding dehydrogenase family protein	73.36	229	4e-72	267	QORL_ARATH	Arabidopsis thaliana (Mouse-ear cress)	Quinone oxidoreductase-like protein At1g23740, chloroplastic	73.36	229	4e-71	267	O23939_FRAVE	Fragaria vesca (Woodland strawberry)	Ripening-induced protein	87.22	227	6e-84	314
AryANE_v1_00081209	MDP0000205651	4.01	5.54	1.54	0.000162	1	3.83	4.77	0.93	8.34e-05	0.0303	2.63	3.9	1.27	0.00106	0.0202	S	2	23	AT4G04610	APR1 (PAPS REDUCTASE HOMOLOG 1	metabolic process	oxidoreductase activity, acting on sulfur group of donors, disulfide as acceptor	plastid	APR1 (APS REDUCTASE 1); adenylyl-sulfate reductase	33.77	154	7e-09	57.4	APR1_ARATH	Arabidopsis thaliana (Mouse-ear cress)	5'-adenylylsulfate reductase 1, chloroplastic	33.77	154	6e-08	57.4	NA	NA	NA	NA	NA	NA	NA
AryANE_v1_00081828	MDP0000208821	4.22	5.62	1.41	0.000106	1	5.39	5.62	0.22	0.238	1	5.11	4.95	-0.16	0.434	1	S	1	18	AT1G23740	oxidoreductase, zinc-binding d	metabolic process	catalytic activity	plastid	oxidoreductase, zinc-binding dehydrogenase family protein	39.81	309	3e-42	168	QORL_ARATH	Arabidopsis thaliana (Mouse-ear cress)	Quinone oxidoreductase-like protein At1g23740, chloroplastic	39.81	309	3e-41	168	Q941I0_FRAAN	Fragaria ananassa (Strawberry)	Putative quinone oxidoreductase	55.63	311	2e-53	213
AryANE_v1_00083529	MDP0000217451	2.68	4.54	1.87	0.00121	1	2.6	3.05	0.44	0.0242	1	1.04	1.2	0.16	0.487	1	S	2	20	AT3G61220	short-chain dehydrogenase/redu	metabolic process	catalytic activity	No targeting	NA	53.49	301	2e-82	302	SALR_PAPBR	Papaver bracteatum (Great scarlet poppy)	Salutaridine reductase	54.15	301	1e-81	303	B9N0P9_POPTR	Populus trichocarpa (Western balsam poplar) (Populus balsamifera subsp. trichocarpa)	Predicted protein	65.57	305	3e-105	385
AryANE_v1_00086728	MDP0000233761	4.6	6.63	2.04	1.75e-05	1	4.66	5.88	1.21	4.27e-06	0.0016	4.75	5	0.25	0.26	1	S	1	16	AT5G48850	male sterility MS5 family prot	biological process unknown	binding	No targeting	ATSDI1 (SULPHUR DEFICIENCY-INDUCED 1); binding	65.51	287	2e-101	365	NA	NA	NA	NA	NA	NA	NA	B9GNI9_POPTR	Populus trichocarpa (Western balsam poplar) (Populus balsamifera subsp. trichocarpa)	Predicted protein	72.15	298	4e-117	425
AryANE_v1_00087170	MDP0000236236	1.88	2.94	1.07	0.00313	1	2.52	3.01	0.48	0.0514	1	2.33	2.87	0.54	0.0508	1	S	2	27	AT5G23960	terpene synthase/cyclase famil	metabolic process	magnesium ion binding	No targeting	NA	41.46	82	2e-15	77.4	DCS3_GOSAR	Gossypium arboreum (Tree cotton) (Gossypium nanking)	(+)-delta-cadinene synthase isozyme A	45.12	82	1e-15	82	Q64K29_9ROSI	Populus trichocarpa x Populus deltoides	(-)-germacrene D synthase	62.2	82	6e-24	113
AryANE_v1_00087818	MDP0000239946	2.81	4.06	1.26	0.000297	1	3.58	3.82	0.23	0.216	1	3.56	3.75	0.19	0.486	1	S	1	19	AT4G39230	isoflavone reductase, putative	regulation of nitrogen utilization	catalytic activity	mitochondria	isoflavone reductase, putative	79.22	308	2e-144	508	IFRH_SOLTU	Solanum tuberosum (Potato)	Isoflavone reductase homolog	80.19	308	2e-143	508	O81355_PYRCO	Pyrus communis (Pear)	Isoflavone reductase related protein	96.1	308	2e-170	602
AryANE_v1_00088718	MDP0000244589	4.67	5.89	1.23	0.000373	1	4.47	5.08	0.6	0.00366	1	4.27	4.37	0.1	0.668	1	S	1	17	AT1G04770	male sterility MS5 family prot	biological process unknown	binding	No targeting	male sterility MS5 family protein	64.94	308	2e-105	379	NA	NA	NA	NA	NA	NA	NA	B9H094_POPTR	Populus trichocarpa (Western balsam poplar) (Populus balsamifera subsp. trichocarpa)	Predicted protein	76.9	303	1e-130	470
AryANE_v1_00089015	MDP0000246031	0.91	2.05	1.15	0.00238	1	0	0.35	0.34	0.0698	1	-0.21	-0.29	-0.08	0.687	1	S	1	15	AT4G20900	MS5 (MALE-STERILE 5); binding	regulation of transcription, DNA-dependent	transcription factor activity	No targeting	MS5 (MALE-STERILE 5)	63.64	33	6e-08	54.7	NA	NA	NA	NA	NA	NA	NA	NA	NA	NA	NA	NA	NA	NA
AryANE_v1_00090915	MDP0000255484	2.72	4.2	1.49	7.44e-05	1	1.93	2.69	0.75	0.000601	0.175	1.73	1.99	0.26	0.229	1	S	2	23	AT3G62600	DNAJ heat shock family protein	protein folding	heat shock protein binding	endo. retic.	ATERDJ3B; heat shock protein binding / unfolded protein binding	71.74	46	7e-12	67.4	DNAJ_CLONN	Clostridium novyi (strain NT)	Chaperone protein dnaJ	66.67	36	1e-07	56.6	B9IEN8_POPTR	Populus trichocarpa (Western balsam poplar) (Populus balsamifera subsp. trichocarpa)	Predicted protein	81.25	48	1e-14	84
AryANE_v1_00092926	MDP0000265131	6.39	7.52	1.14	0.000543	1	7.02	7.14	0.11	0.559	1	7	6.97	-0.03	0.902	1	S	2	30	AT1G23740	oxidoreductase, zinc-binding d	metabolic process	catalytic activity	plastid	oxidoreductase, zinc-binding dehydrogenase family protein	57.56	311	1e-84	310	QORL_ARATH	Arabidopsis thaliana (Mouse-ear cress)	Quinone oxidoreductase-like protein At1g23740, chloroplastic	57.56	311	1e-83	310	O23939_FRAVE	Fragaria vesca (Woodland strawberry)	Ripening-induced protein	75.32	312	7e-100	368
AryANE_v1_00095725	MDP0000279311	4.07	5.42	1.36	0.000172	1	3.98	4.78	0.79	0.000395	0.143	3.27	4.25	0.98	0.0022	0.0847	S	2	23	AT1G62180	APR2 (5pADENYLYLPHOSPHOSULFATE	metabolic process	oxidoreductase activity, acting on sulfur group of donors, disulfide as acceptor	plastid	APR2 (5'ADENYLYLPHOSPHOSULFATE REDUCTASE 2); adenylyl-sulfate reductase/ phosphoadenylyl-sulfate reductase (thioredoxin)	34.73	167	1e-11	66.2	APR2_ARATH	Arabidopsis thaliana (Mouse-ear cress)	5'-adenylylsulfate reductase 2, chloroplastic	34.73	167	1e-10	66.2	Q8L6B6_SOLTU	Solanum tuberosum (Potato)	APS reductase	37.43	171	3e-11	72.8
AryANE_v1_00103439	MDP0000317067	3.38	4.56	1.19	0.000733	1	1.79	2.46	0.66	0.00218	0.356	1.74	1.78	0.04	0.867	1	S	1	16	AT4G36850	PQ-loop repeat family protein	biological process unknown	UDP-glycosyltransferase activity	No targeting	INVOLVED IN: biological_process unknown; LOCATED IN: membrane; CONTAINS InterPro DOMAIN/s: Cystinosin/ERS1p repeat (InterPro:IPR006603); BEST Arabidopsis thaliana protein match is: PQ-loop repeat family protein / transmembrane family protein (TAIR:AT2G41050.1); Has 599 Blast hits to 441 proteins in 106 species: Archae - 0; Bacteria - 0; Metazoa - 197; Fungi - 311; Plants - 38; Viruses - 0; Other …	55.39	343	3e-99	358	RTC2_YEAST	Saccharomyces cerevisiae (Baker's yeast)	Protein RTC2	24.72	271	9e-13	74.7	B9T4V4_RICCO	Ricinus communis (Castor bean)	Putative uncharacterized protein	61.72	337	4e-110	402
AryANE_v1_00104449	MDP0000321382	4.3	5.58	1.29	0.000211	1	3.11	3.91	0.79	0.00134	0.29	1.59	1.96	0.37	0.128	1	S	1	14	AT3G25900	ATHMT-1/HMT-1; homocysteine S-	methionine biosynthetic process	homocysteine S-methyltransferase activity	No targeting	HMT-1; homocysteine S-methyltransferase	77.26	321	7e-147	516	HMT1_ARATH	Arabidopsis thaliana (Mouse-ear cress)	Homocysteine S-methyltransferase 1	77.26	321	7e-146	516	B9HWH8_POPTR	Populus trichocarpa (Western balsam poplar) (Populus balsamifera subsp. trichocarpa)	Homocysteine s-methyltransferase	79.7	335	2e-157	558
AryANE_v1_00111576	MDP0000493644	3.54	6.68	3.15	8.3e-07	1	1.15	3.11	1.95	1.8e-07	6.32e-05	0.61	0.95	0.34	0.171	1	S	1	15	AT1G62420	unknown protein	biological process unknown	oxidoreductase activity, acting on paired donors, with incorporation or reduction of molecular oxygen, 2-oxoglutarate as one donor, and incorporation of one atom each of oxygen into both donors	No targeting	unknown protein	38.83	309	2e-42	169	NA	NA	NA	NA	NA	NA	NA	B9HZJ3_POPTR	Populus trichocarpa (Western balsam poplar) (Populus balsamifera subsp. trichocarpa)	Predicted protein	48.48	328	5e-66	255
AryANE_v1_00113305	MDP0000551192	4.66	5.96	1.31	0.000252	1	5.25	5.22	-0.04	0.846	1	4.88	5.02	0.14	0.564	1	S	2	38	AT4G31290	ChaC-like family protein	biological process unknown	molecular function unknown	No targeting	ChaC-like family protein	73.89	226	7e-91	329	CHAC2_MOUSE	Mus musculus (Mouse)	Cation transport regulator-like protein 2	42.31	182	1e-26	119	B9SPS7_RICCO	Ricinus communis (Castor bean)	Cation transport protein chaC, putative	81.78	225	3e-107	391
AryANE_v1_00115383	MDP0000618683	3.27	4.4	1.14	0.00109	1	4.15	4.15	-0.01	0.976	1	4.63	4.5	-0.13	0.619	1	S	2	21	AT1G75300	isoflavone reductase, putative	regulation of nitrogen utilization	catalytic activity	No targeting	isoflavone reductase, putative	61.11	72	8e-20	93.2	IFRH_SOLTU	Solanum tuberosum (Potato)	Isoflavone reductase homolog	69.44	72	8e-22	103	O81355_PYRCO	Pyrus communis (Pear)	Isoflavone reductase related protein	76.39	72	4e-24	114
AryANE_v1_00117812	MDP0000697237	1.31	2.61	1.31	0.000552	1	2.45	3.39	0.93	8.45e-05	0.0303	3.01	3.23	0.22	0.426	1	S	1	18	AT5G48850	male sterility MS5 family prot	biological process unknown	binding	No targeting	ATSDI1 (SULPHUR DEFICIENCY-INDUCED 1); binding	66.67	237	5e-83	304	NA	NA	NA	NA	NA	NA	NA	B9GNI9_POPTR	Populus trichocarpa (Western balsam poplar) (Populus balsamifera subsp. trichocarpa)	Predicted protein	74.68	237	3e-95	351
AryANE_v1_00118997	MDP0000736035	3.9	5.24	1.35	0.00029	1	3.52	4.08	0.55	0.0125	1	2.52	2.84	0.32	0.144	1	S	1	14	NA	NA	NA	NA	NA	NA	NA	NA	NA	NA	NA	NA	NA	NA	NA	NA	NA	Q0ZIH9_TOBAC	Nicotiana tabacum (Common tobacco)	UP-9A	67.57	74	3e-09	64.7
AryANE_v1_00119125	MDP0000739699	0.59	1.65	1.07	0.000824	1	-0.15	-0.26	-0.12	0.543	1	2.02	2.39	0.37	0.477	1	S	1	19	AT3G22840	ELIP1 (EARLY LIGHT-INDUCABLE P	biological process unknown	chlorophyll binding	plastid	ELIP1 (EARLY LIGHT-INDUCABLE PROTEIN); chlorophyll binding	77.03	74	2e-26	113	ELI_PEA	Pisum sativum (Garden pea)	Early light-induced protein, chloroplastic	64.86	74	4e-21	99.8	B9HKB0_POPTR	Populus trichocarpa (Western balsam poplar) (Populus balsamifera subsp. trichocarpa)	Early light-inducible protein	81.08	74	7e-27	123
AryANE_v1_00119574	MDP0000755364	4.21	5.82	1.62	6.82e-05	1	3.84	4.6	0.75	0.000759	0.184	2.8	3.1	0.3	0.162	1	S	1	15	NA	NA	NA	NA	NA	NA	NA	NA	NA	NA	NA	NA	NA	NA	NA	NA	NA	Q0ZIH9_TOBAC	Nicotiana tabacum (Common tobacco)	UP-9A	71.05	76	2e-10	68.6
AryANE_v1_00120318	MDP0000776779	2.71	4.33	1.63	0.000225	1	2.29	2.39	0.09	0.626	1	1.79	1.76	-0.03	0.913	1	S	1	15	AT3G45940	alpha-xylosidase, putative	carbohydrate metabolic process	hydrolase activity, hydrolyzing O-glycosyl compounds	endo. retic.	alpha-xylosidase, putative	21.44	555	2e-16	85.5	YIHQ_ECOLI	Escherichia coli (strain K12)	Alpha-glucosidase yihQ	36.55	580	2e-104	380	B9H930_POPTR	Populus trichocarpa (Western balsam poplar) (Populus balsamifera subsp. trichocarpa)	Predicted protein	72.08	881	0	1257
AryANE_v1_00120954	MDP0000796901	6.16	7.52	1.37	0.000152	1	6.88	7.11	0.22	0.224	1	6.8	6.85	0.05	0.842	1	S	2	37	AT1G23740	oxidoreductase, zinc-binding d	metabolic process	catalytic activity	plastid	oxidoreductase, zinc-binding dehydrogenase family protein	67.36	144	3e-47	184	QORL_ARATH	Arabidopsis thaliana (Mouse-ear cress)	Quinone oxidoreductase-like protein At1g23740, chloroplastic	67.36	144	2e-46	184	O23939_FRAVE	Fragaria vesca (Woodland strawberry)	Ripening-induced protein	86.3	146	1e-57	226
AryANE_v1_00121566	MDP0000816500	2.42	3.77	1.36	0.000573	1	2.62	2.43	-0.2	0.488	1	4.46	3.46	-1	0.00101	0.0202	S	1	16	NA	NA	NA	NA	NA	NA	NA	NA	NA	NA	NA	NA	NA	NA	NA	NA	NA	NA	NA	NA	NA	NA	NA	NA
AryANE_v1_00125158	MDP0000926793	6.57	7.67	1.11	0.000525	1	7.31	7.35	0.03	0.868	1	7.16	7.41	0.25	0.362	1	S	2	24	AT1G23740	oxidoreductase, zinc-binding d	metabolic process	catalytic activity	plastid	oxidoreductase, zinc-binding dehydrogenase family protein	64.58	144	1e-42	169	QORL_ARATH	Arabidopsis thaliana (Mouse-ear cress)	Quinone oxidoreductase-like protein At1g23740, chloroplastic	64.58	144	1e-41	169	O23939_FRAVE	Fragaria vesca (Woodland strawberry)	Ripening-induced protein	81.51	146	2e-51	204

[truncated: 4 more sheets: Table_S8B, Table_S8C, Table_S9, Table_S10]
